# Supplementary material for: Genomic Diversity and Hotspot Mutations in 30,983 SARS-CoV-2 Genomes: Moving Toward a Universal Vaccine for the “Confined Virus”?
Source: Pathogens. 2020 Oct 10;9(10):829. doi: 10.3390/pathogens9100829 (PMC7600297; doi:10.3390/pathogens9100829)
Supplement: Supplementary file 1 [file pathogens-09-00829-s001.zip]

Archive with 3 entries (2 files):
- Supplementary Materials/
- Supplementary Materials/Figure S1.pdf
- Supplementary Materials/Supplementary Materials.xlsx
