# Supplementary material for: Genomic Diversity and Hotspot Mutations in 30,983 SARS-CoV-2 Genomes: Moving Toward a Universal Vaccine for the “Confined Virus”?
Source: Pathogens. 2020 Oct 10;9(10):829. doi: 10.3390/pathogens9100829 (PMC7600297; doi:10.3390/pathogens9100829)
Supplement: Supplementary file 1 [file pathogens-09-00829-s001.zip › Supplementary Materials/Supplementary Materials.xlsx]

## Sheet: Table 1
Table S1: Accession number, collection date and geographic origins of 30,983 SARS-CoV-2 genomes downloaded from the Gisaid database
Accession Number	Geographical origins	Date of collection
EPI_ISL_413550	Africa / Nigeria / Lagos	2020-02-27
EPI_ISL_414647	Africa / Democratic Republic of the Congo / Kinshasa	2020-03-09
EPI_ISL_417186	Africa / South Africa / KZN	2020-03-07
EPI_ISL_417433	Africa / Democratic Republic of the Congo / Kinshasa	2020-03-11
EPI_ISL_417434	Africa / Democratic Republic of the Congo / Kinshasa	2020-03-14
EPI_ISL_417435	Africa / Democratic Republic of the Congo / Kinshasa	2020-03-15
EPI_ISL_417436	Africa / Democratic Republic of the Congo / Kinshasa	2020-03-17
EPI_ISL_417437	Africa / Democratic Republic of the Congo / Kinshasa	2020-03-17
EPI_ISL_417438	Africa / Democratic Republic of the Congo / Kinshasa	2020-03-17
EPI_ISL_417439	Africa / Democratic Republic of the Congo / Kinshasa	2020-03-17
EPI_ISL_417440	Africa / Democratic Republic of the Congo / Kinshasa	2020-03-17
EPI_ISL_417441	Africa / Democratic Republic of the Congo / Kinshasa	2020-03-17
EPI_ISL_417442	Africa / Democratic Republic of the Congo / Kinshasa	2020-03-18
EPI_ISL_417941	Africa / Democratic Republic of the Congo / Kinshasa	2020-03-18
EPI_ISL_417942	Africa / Democratic Republic of the Congo / Kinshasa	2020-03-18
EPI_ISL_417944	Africa / Democratic Republic of the Congo / Kinshasa	2020-03-18
EPI_ISL_417946	Africa / Democratic Republic of the Congo / Kinshasa	2020-03-18
EPI_ISL_417947	Africa / Democratic Republic of the Congo / Kinshasa	2020-03-19
EPI_ISL_417948	Africa / Democratic Republic of the Congo / Kinshasa	2020-03-19
EPI_ISL_417950	Africa / Democratic Republic of the Congo / Kinshasa	2020-03-20
EPI_ISL_417955	Africa / Democratic Republic of the Congo / Kinshasa	2020-03-21
EPI_ISL_418206	Africa / Senegal / Dakar	2020-02-28
EPI_ISL_418207	Africa / Senegal / Dakar	2020-03-02
EPI_ISL_418208	Africa / Senegal / Dakar	2020-03-04
EPI_ISL_418209	Africa / Senegal / Dakar	2020-03-03
EPI_ISL_418210	Africa / Senegal / Touba	2020-03-10
EPI_ISL_418211	Africa / Senegal / Touba	2020-03-11
EPI_ISL_418212	Africa / Senegal / Touba	2020-03-11
EPI_ISL_418213	Africa / Senegal / Touba	2020-03-12
EPI_ISL_418214	Africa / Senegal / Touba	2020-03-12
EPI_ISL_418215	Africa / Senegal / Touba	2020-03-12
EPI_ISL_418216	Africa / Senegal / Dakar	2020-03-13
EPI_ISL_418217	Africa / Senegal / Mbour	2020-03-13
EPI_ISL_418241	Africa / Algeria / Boufarik	2020-03-02
EPI_ISL_418242	Africa / Algeria / Blida	2020-03-08
EPI_ISL_420030	Africa / Democratic Republic of the Congo / Kinshasa	2020-03-21
EPI_ISL_420031	Africa / Democratic Republic of the Congo / Kinshasa	2020-03-21
EPI_ISL_420032	Africa / Democratic Republic of the Congo / Kinshasa	2020-03-22
EPI_ISL_420033	Africa / Democratic Republic of the Congo / Kinshasa	2020-03-22
EPI_ISL_420034	Africa / Democratic Republic of the Congo / Kinshasa	2020-03-22
EPI_ISL_420035	Africa / Democratic Republic of the Congo / Kinshasa	2020-03-22
EPI_ISL_420037	Africa / Algeria / Boufarik	2020-03-02
EPI_ISL_420069	Africa / Senegal / Dakar	2020-03-17
EPI_ISL_420070	Africa / Senegal / Dakar	2020-03-17
EPI_ISL_420071	Africa / Senegal / Mbour	2020-03-17
EPI_ISL_420072	Africa / Senegal / Mbour	2020-03-18
EPI_ISL_420073	Africa / Senegal / Dakar	2020-03-19
EPI_ISL_420074	Africa / Senegal / St-Louis	2020-03-20
EPI_ISL_420075	Africa / Senegal / Dakar	2020-03-20
EPI_ISL_420076	Africa / Senegal / Dakar	2020-03-20
EPI_ISL_420077	Africa / Senegal / Dakar	2020-03-20
EPI_ISL_420078	Africa / Senegal / Thies	2020-03-20
EPI_ISL_420079	Africa / Senegal / Mbour	2020-03-20
EPI_ISL_420838	Africa / Democratic Republic of the Congo / Kinshasa	2020-03-22
EPI_ISL_420839	Africa / Democratic Republic of the Congo / Kinshasa	2020-03-22
EPI_ISL_420840	Africa / Democratic Republic of the Congo / Sud Kivu	2020-03-20
EPI_ISL_420841	Africa / Democratic Republic of the Congo / Sud Kivu	2020-03-22
EPI_ISL_420845	Africa / Democratic Republic of the Congo / Kinshasa	2020-03-26
EPI_ISL_420847	Africa / Democratic Republic of the Congo	2020-03-26
EPI_ISL_420849	Africa / Democratic Republic of the Congo / Kinshasa	2020-03-28
EPI_ISL_420851	Africa / Democratic Republic of the Congo / Kinshasa	2020-03-25
EPI_ISL_420852	Africa / Democratic Republic of the Congo / Kinshasa	2020-03-26
EPI_ISL_420853	Africa / Democratic Republic of the Congo / Kinshasa	2020-03-26
EPI_ISL_420854	Africa / Democratic Republic of the Congo / Kinshasa	2020-03-25
EPI_ISL_421572	Africa / South Africa / KZN	2020-03-23
EPI_ISL_421573	Africa / South Africa / KZN	2020-03-31
EPI_ISL_421574	Africa / South Africa / KZN	2020-04-01
EPI_ISL_421575	Africa / South Africa / KZN	2020-04-01
EPI_ISL_421576	Africa / South Africa / KZN	2020-04-01
EPI_ISL_422382	Africa / Ghana / Greater Accra	2020-03-24
EPI_ISL_422384	Africa / Ghana / Greater Accra	2020-03-24
EPI_ISL_422387	Africa / Ghana / Greater Accra	2020-03-25
EPI_ISL_422390	Africa / Ghana / Greater Accra	2020-03-25
EPI_ISL_422394	Africa / Ghana / Greater Accra	2020-03-27
EPI_ISL_422397	Africa / Ghana / Greater Accra	2020-03-29
EPI_ISL_422398	Africa / Ghana / Greater Accra	2020-03-29
EPI_ISL_422399	Africa / Ghana / Greater Accra	2020-03-30
EPI_ISL_422400	Africa / Ghana / Greater Accra	2020-03-30
EPI_ISL_422401	Africa / Ghana / Greater Accra	2020-03-31
EPI_ISL_422402	Africa / Ghana / Greater Accra	2020-03-30
EPI_ISL_422403	Africa / Ghana / Greater Accra	2020-03-30
EPI_ISL_422404	Africa / Ghana / Greater Accra	2020-03-24
EPI_ISL_422405	Africa / Ghana / Greater Accra	2020-03-25
EPI_ISL_422406	Africa / Ghana / Greater Accra	2020-03-29
EPI_ISL_428855	Africa / Gambia / West Coast Region	2020-03-17
EPI_ISL_428856	Africa / Gambia / West Coast Region	2020-03-21
EPI_ISL_428857	Africa / Gambia / West Coast Region	2020-04-20
EPI_ISL_429254	Africa / Democratic Republic of the Congo / Kinshasa	2020-04-03
EPI_ISL_429255	Africa / Democratic Republic of the Congo / Kinshasa	2020-04-05
EPI_ISL_429258	Africa / Democratic Republic of the Congo / Kinshasa	2020-04-06
EPI_ISL_429259	Africa / Democratic Republic of the Congo / Kinshasa	2020-04-06
EPI_ISL_430297	Africa / South Africa / GP	2020-03-06
EPI_ISL_430819	Africa / Egypt	2020-03-18
EPI_ISL_430820	Africa / Egypt	2020-03-18
EPI_ISL_431011	Africa / Democratic Republic of the Congo / Kinshasa	2020-04-07
EPI_ISL_431012	Africa / Democratic Republic of the Congo / Kinshasa	2020-04-07
EPI_ISL_434678	Africa / Democratic Republic of the Congo / Kinshasa	2020-04-07
EPI_ISL_434679	Africa / Democratic Republic of the Congo / Kinshasa	2020-04-07
EPI_ISL_434680	Africa / Democratic Republic of the Congo / Kinshasa	2020-04-08
EPI_ISL_434681	Africa / Democratic Republic of the Congo / Kinshasa	2020-04-09
EPI_ISL_434710	Africa / Democratic Republic of the Congo / Kinshasa	2020-04-08
EPI_ISL_434711	Africa / Democratic Republic of the Congo / Kinshasa	2020-04-08
EPI_ISL_435032	Africa / Democratic Republic of the Congo / Kinshasa	2020-04-09
EPI_ISL_435033	Africa / Democratic Republic of the Congo / Kinshasa	2020-04-07
EPI_ISL_435058	Africa / South Africa / KZN	2020-03-11
EPI_ISL_435059	Africa / South Africa / EC	2020-03-20
EPI_ISL_435113	Africa / Democratic Republic of the Congo / Kinshasa	2020-04-07
EPI_ISL_435114	Africa / Democratic Republic of the Congo / Kinshasa	2020-04-07
EPI_ISL_435116	Africa / Democratic Republic of the Congo / Kinshasa	2020-04-07
EPI_ISL_435117	Africa / Democratic Republic of the Congo / Kinshasa	2020-04-07
EPI_ISL_435118	Africa / Democratic Republic of the Congo / Kinshasa	2020-04-07
EPI_ISL_435156	Africa / Democratic Republic of the Congo / Kinshasa	2020-04-10
EPI_ISL_435157	Africa / Democratic Republic of the Congo / Kinshasa	2020-04-10
EPI_ISL_435158	Africa / Democratic Republic of the Congo / Kinshasa	2020-04-10
EPI_ISL_435159	Africa / Democratic Republic of the Congo / Kinshasa	2020-04-11
EPI_ISL_435160	Africa / Democratic Republic of the Congo / Kinshasa	2020-04-12
EPI_ISL_435161	Africa / Democratic Republic of the Congo / Kinshasa	2020-04-12
EPI_ISL_435162	Africa / Democratic Republic of the Congo / Kinshasa	2020-04-12
EPI_ISL_435163	Africa / Democratic Republic of the Congo / Kinshasa	2020-04-12
EPI_ISL_435164	Africa / Democratic Republic of the Congo / Kinshasa	2020-04-12
EPI_ISL_435165	Africa / Democratic Republic of the Congo / Kinshasa	2020-04-13
EPI_ISL_435166	Africa / Democratic Republic of the Congo / Kinshasa	2020-04-13
EPI_ISL_435167	Africa / Democratic Republic of the Congo / Kinshasa	2020-04-13
EPI_ISL_435168	Africa / Democratic Republic of the Congo / Kinshasa	2020-04-13
EPI_ISL_436194	Africa / Democratic Republic of the Congo / Kinshasa	2020-04-13
EPI_ISL_436412	Africa / Democratic Republic of the Congo / Kinshasa	2020-04-14
EPI_ISL_436684	Africa / South Africa / KZN	2020-03-31
EPI_ISL_436685	Africa / South Africa / KZN	2020-04-01
EPI_ISL_436686	Africa / South Africa / KZN	2020-03-27
EPI_ISL_436687	Africa / South Africa / KZN	2020-03-28
EPI_ISL_437193	Africa / Democratic Republic of the Congo / Kinshasa	2020-04-14
EPI_ISL_437194	Africa / Democratic Republic of the Congo / Kinshasa	2020-04-14
EPI_ISL_437195	Africa / Democratic Republic of the Congo / Kinshasa	2020-04-14
EPI_ISL_437196	Africa / Democratic Republic of the Congo / Kinshasa	2020-04-14
EPI_ISL_437337	Africa / Democratic Republic of the Congo / Kinshasa	2020-04-15
EPI_ISL_437338	Africa / Democratic Republic of the Congo / Kinshasa	2020-04-15
EPI_ISL_437339	Africa / Democratic Republic of the Congo / Kinshasa	2020-04-15
EPI_ISL_437340	Africa / Democratic Republic of the Congo / Kinshasa	2020-04-15
EPI_ISL_437341	Africa / Democratic Republic of the Congo / Kinshasa	2020-04-15
EPI_ISL_437342	Africa / Democratic Republic of the Congo / Kinshasa	2020-04-15
EPI_ISL_437343	Africa / Democratic Republic of the Congo / Kinshasa	2020-04-15
EPI_ISL_437344	Africa / Democratic Republic of the Congo / Kinshasa	2020-04-16
EPI_ISL_437345	Africa / Democratic Republic of the Congo / Kinshasa	2020-04-16
EPI_ISL_437346	Africa / Democratic Republic of the Congo / Kinshasa	2020-04-16
EPI_ISL_437347	Africa / Democratic Republic of the Congo / Kinshasa	2020-04-16
EPI_ISL_437348	Africa / Democratic Republic of the Congo / Kinshasa	2020-04-16
EPI_ISL_437350	Africa / Democratic Republic of the Congo / Kinshasa	2020-04-16
EPI_ISL_437351	Africa / Democratic Republic of the Congo / Kinshasa	2020-04-16
EPI_ISL_437352	Africa / Democratic Republic of the Congo / Kinshasa	2020-04-17
EPI_ISL_437353	Africa / Democratic Republic of the Congo / Kinshasa	2020-04-17
EPI_ISL_437354	Africa / Democratic Republic of the Congo / Kinshasa	2020-04-17
EPI_ISL_437355	Africa / Democratic Republic of the Congo / Kinshasa	2020-04-17
EPI_ISL_437356	Africa / Democratic Republic of the Congo / Kinshasa	2020-04-18
EPI_ISL_437357	Africa / Democratic Republic of the Congo / Kinshasa	2020-04-18
EPI_ISL_437358	Africa / Democratic Republic of the Congo / Kinshasa	2020-04-19
EPI_ISL_447230	Africa / Democratic Republic of the Congo / Kinshasa	2020-04-23
EPI_ISL_447231	Africa / Democratic Republic of the Congo / Kinshasa	2020-04-23
EPI_ISL_447232	Africa / Democratic Republic of the Congo / Kinshasa	2020-04-23
EPI_ISL_447233	Africa / Democratic Republic of the Congo / Kinshasa	2020-04-23
EPI_ISL_447234	Africa / Democratic Republic of the Congo / Kinshasa	2020-04-23
EPI_ISL_447235	Africa / Democratic Republic of the Congo / Kinshasa	2020-04-23
EPI_ISL_447236	Africa / Democratic Republic of the Congo / Kinshasa	2020-04-24
EPI_ISL_447237	Africa / Democratic Republic of the Congo / Kinshasa	2020-04-24
EPI_ISL_447238	Africa / Democratic Republic of the Congo / Kinshasa	2020-04-24
EPI_ISL_447239	Africa / Democratic Republic of the Congo / Kinshasa	2020-04-24
EPI_ISL_447240	Africa / Democratic Republic of the Congo / Kinshasa	2020-04-24
EPI_ISL_447241	Africa / Democratic Republic of the Congo / Kinshasa	2020-04-24
EPI_ISL_447242	Africa / Democratic Republic of the Congo / Kinshasa	2020-04-24
EPI_ISL_447243	Africa / Democratic Republic of the Congo / Kinshasa	2020-04-24
EPI_ISL_447244	Africa / Democratic Republic of the Congo / Kinshasa	2020-04-24
EPI_ISL_447245	Africa / Democratic Republic of the Congo / Kinshasa	2020-04-24
EPI_ISL_447246	Africa / Democratic Republic of the Congo / Kinshasa	2020-04-24
EPI_ISL_447247	Africa / Democratic Republic of the Congo / Kinshasa	2020-04-25
EPI_ISL_447248	Africa / Democratic Republic of the Congo / Kinshasa	2020-04-25
EPI_ISL_447249	Africa / Democratic Republic of the Congo / Kinshasa	2020-04-25
EPI_ISL_447596	Africa / Democratic Republic of the Congo / Kinshasa	2020-04-05
EPI_ISL_447597	Africa / Democratic Republic of the Congo / Kinshasa	2020-04-22
EPI_ISL_447598	Africa / Democratic Republic of the Congo / Kinshasa	2020-04-22
EPI_ISL_447599	Africa / Democratic Republic of the Congo / Kinshasa	2020-04-22
EPI_ISL_447600	Africa / Democratic Republic of the Congo / Kinshasa	2020-04-22
EPI_ISL_447601	Africa / Democratic Republic of the Congo / Kinshasa	2020-04-22
EPI_ISL_447602	Africa / Democratic Republic of the Congo / Kinshasa	2020-04-22
EPI_ISL_447603	Africa / Democratic Republic of the Congo / Kinshasa	2020-04-22
EPI_ISL_447604	Africa / Democratic Republic of the Congo / Kinshasa	2020-04-23
EPI_ISL_447605	Africa / Democratic Republic of the Congo / Kinshasa	2020-04-23
EPI_ISL_447606	Africa / Democratic Republic of the Congo / Kinshasa	2020-04-23
EPI_ISL_447607	Africa / Democratic Republic of the Congo / Kinshasa	2020-04-23
EPI_ISL_450296	Africa / South Africa / KZN	2020-03-17
EPI_ISL_450297	Africa / South Africa / MP	2020-03-19
EPI_ISL_450298	Africa / South Africa / KZN	2020-03-19
EPI_ISL_450299	Africa / South Africa / GP	2020-03-31
EPI_ISL_450300	Africa / South Africa / LP	2020-03-30
EPI_ISL_450301	Africa / South Africa / Unknown	2020-04-01
EPI_ISL_450495	Africa / South Africa / GP	2020-03-25
EPI_ISL_451183	Africa / Uganda	2020-03-25
EPI_ISL_451184	Africa / Uganda	2020-03-26
EPI_ISL_451185	Africa / Uganda	2020-03-27
EPI_ISL_451186	Africa / Uganda	2020-03-27
EPI_ISL_451187	Africa / Uganda	2020-03-27
EPI_ISL_451188	Africa / Uganda	2020-03-30
EPI_ISL_451189	Africa / Uganda	2020-03-30
EPI_ISL_451190	Africa / Uganda	2020-03-30
EPI_ISL_451191	Africa / Uganda	2020-03-30
EPI_ISL_451192	Africa / Uganda	2020-03-30
EPI_ISL_451193	Africa / Uganda	2020-03-30
EPI_ISL_451194	Africa / Uganda	2020-03-22
EPI_ISL_451195	Africa / Uganda	2020-03-22
EPI_ISL_451196	Africa / Uganda	2020-03-25
EPI_ISL_451197	Africa / Uganda	2020-04-27
EPI_ISL_451198	Africa / Uganda	2020-04-27
EPI_ISL_451199	Africa / Uganda	2020-04-20
EPI_ISL_451200	Africa / Uganda	2020-05-01
EPI_ISL_451201	Africa / Uganda	2020-04-30
EPI_ISL_451202	Africa / Uganda	2020-05-01
EPI_ISL_402119	Asia / China / Hubei / Wuhan	2019-12-30
EPI_ISL_402123	Asia / China / Hubei / Wuhan	2019-12-24
EPI_ISL_406798	Asia / China / Hubei / Wuhan	2019-12-26
EPI_ISL_402132	Asia / China / Hubei / Wuhan	2019-12-30
EPI_ISL_412898	Asia / China / Hubei / Wuhan	2019-12-30
EPI_ISL_412899	Asia / China / Hubei / Wuhan	2019-12-30
EPI_ISL_412900	Asia / China / Hubei / Wuhan	2019-12-30
EPI_ISL_403931	Asia / China / Hubei / Wuhan	2019-12-30
EPI_ISL_403930	Asia / China / Hubei / Wuhan	2019-12-30
EPI_ISL_403929	Asia / China / Hubei / Wuhan	2019-12-30
EPI_ISL_402121	Asia / China / Hubei / Wuhan	2019-12-30
EPI_ISL_434534	Asia / China / Hubei / Wuhan	2019-12-30
EPI_ISL_402127	Asia / China / Hubei / Wuhan	2019-12-30
EPI_ISL_402124	Asia / China / Hubei / Wuhan	2019-12-30
EPI_ISL_402128	Asia / China / Hubei / Wuhan	2019-12-30
EPI_ISL_402129	Asia / China / Hubei / Wuhan	2019-12-30
EPI_ISL_402130	Asia / China / Hubei / Wuhan	2019-12-30
EPI_ISL_402125	Asia / China	2019-12-31
EPI_ISL_406799	Asia / China / Wuhan	2019-12-31
EPI_ISL_408514	Asia / China / Hubei / Wuhan	2020-01-01
EPI_ISL_408515	Asia / China / Hubei / Wuhan	2020-01-01
EPI_ISL_403928	Asia / China / Hubei / Wuhan	2020-01-01
EPI_ISL_402120	Asia / China / Hubei / Wuhan	2020-01-01
EPI_ISL_406800	Asia / China / Hubei / Wuhan	2020-01-01
EPI_ISL_406716	Asia / China / Hubei / Wuhan	2020-01-02
EPI_ISL_406717	Asia / China / Hubei / Wuhan	2020-01-02
EPI_ISL_434692	Asia / Thailand / Nonthaburi	2020-01-05
EPI_ISL_406801	Asia / China / Hubei / Wuhan	2020-01-05
EPI_ISL_411957	Asia / China	2020-01-08
EPI_ISL_412459	Asia / China / Hubei / Jingzhou	2020-01-08
EPI_ISL_403962	Asia / Thailand / Nonthaburi	2020-01-08
EPI_ISL_437623	Asia / Thailand	2020-01-08
EPI_ISL_406030	Asia / China / Guangdong / Shenzhen	2020-01-10
EPI_ISL_450500	Asia / China / Hubei / Wuhan	2020-01-10
EPI_ISL_408486	Asia / China / Jiangxi / Pingxiang	2020-01-11
EPI_ISL_421252	Asia / China / Jiangxi / Pingxiang	2020-01-11
EPI_ISL_405839	Asia / China / Guangdong / Shenzhen	2020-01-11
EPI_ISL_410301	Asia / Nepal / Kathmandu	2020-01-13
EPI_ISL_406592	Asia / China / Guangdong / Shenzhen	2020-01-13
EPI_ISL_406593	Asia / China / Guangdong / Shenzhen	2020-01-13
EPI_ISL_403963	Asia / Thailand / Nonthaburi	2020-01-13
EPI_ISL_447909	Asia / Thailand / Nonthaburi	2020-01-13
EPI_ISL_403932	Asia / China / Guangdong / Shenzhen	2020-01-14
EPI_ISL_403933	Asia / China / Guangdong / Shenzhen	2020-01-15
EPI_ISL_403934	Asia / China / Guangdong / Shenzhen	2020-01-15
EPI_ISL_403935	Asia / China / Guangdong / Shenzhen	2020-01-15
EPI_ISL_408484	Asia / China / Sichuan / Chengdu	2020-01-15
EPI_ISL_447910	Asia / Thailand / Nonthaburi	2020-01-15
EPI_ISL_406594	Asia / China / Guangdong / Shenzhen	2020-01-16
EPI_ISL_406595	Asia / China / Guangdong / Shenzhen	2020-01-16
EPI_ISL_434693	Asia / Thailand / Nonthaburi	2020-01-16
EPI_ISL_404227	Asia / China / Zhejiang	2020-01-16
EPI_ISL_403936	Asia / China / Guangdong / Zhuhai	2020-01-17
EPI_ISL_412978	Asia / China / Hubei / Wuhan	2020-01-17
EPI_ISL_408480	Asia / China / Yunnan / Kunming	2020-01-17
EPI_ISL_404228	Asia / China / Zhejiang	2020-01-17
EPI_ISL_408485	Asia / China / Beijing	2020-01-18
EPI_ISL_408481	Asia / China / Chongqing	2020-01-18
EPI_ISL_403937	Asia / China / Guangdong / Zhuhai	2020-01-18
EPI_ISL_428440	Asia / China / Guangdong / Zhuhai	2020-01-18
EPI_ISL_412979	Asia / China / Hubei / Wuhan	2020-01-18
EPI_ISL_412980	Asia / China / Hubei / Wuhan	2020-01-18
EPI_ISL_412981	Asia / China / Hubei / Wuhan	2020-01-18
EPI_ISL_407313	Asia / China / Zhejiang / Hangzhou	2020-01-19
EPI_ISL_408488	Asia / China / Jiangsu / Huaian	2020-01-19
EPI_ISL_408482	Asia / China / Shandong / Qingdao	2020-01-19
EPI_ISL_428449	Asia / China / Guangdong / Zhanjiang	2020-01-20
EPI_ISL_406970	Asia / China / Zhejiang / Hangzhou	2020-01-20
EPI_ISL_421236	Asia / China / Hangzhou	2020-01-20
EPI_ISL_421235	Asia / China / Hangzhou	2020-01-20
EPI_ISL_408487	Asia / China / Henan / Zhengzhou	2020-01-20
EPI_ISL_408483	Asia / China / Shanghai	2020-01-20
EPI_ISL_408478	Asia / China / Chongqinq / Yongchuan	2020-01-21
EPI_ISL_411060	Asia / China / Fujian	2020-01-21
EPI_ISL_428443	Asia / China / Guangdong / Guangzhou	2020-01-21
EPI_ISL_428447	Asia / China / Guangdong / Shenzhen	2020-01-21
EPI_ISL_428448	Asia / China / Guangdong / Shenzhen	2020-01-21
EPI_ISL_418441	Asia / China / Hangzhou	2020-01-21
EPI_ISL_418442	Asia / China / Hangzhou	2020-01-21
EPI_ISL_418504	Asia / China / Hangzhou	2020-01-21
EPI_ISL_418506	Asia / China / Hangzhou	2020-01-21
EPI_ISL_421234	Asia / China / Hangzhou	2020-01-21
EPI_ISL_421233	Asia / China / Hangzhou	2020-01-21
EPI_ISL_421232	Asia / China / Hangzhou	2020-01-21
EPI_ISL_421231	Asia / China / Hangzhou	2020-01-21
EPI_ISL_421230	Asia / China / Hangzhou	2020-01-21
EPI_ISL_421229	Asia / China / Hangzhou	2020-01-21
EPI_ISL_421228	Asia / China / Hangzhou	2020-01-21
EPI_ISL_421227	Asia / China / Hangzhou	2020-01-21
EPI_ISL_417176	Asia / Hong Kong	2020-01-21
EPI_ISL_417064	Asia / Hong Kong	2020-01-21
EPI_ISL_421243	Asia / China / Jiangxi / Nanchang	2020-01-21
EPI_ISL_414934	Asia / China / Shandong	2020-01-21
EPI_ISL_414935	Asia / China / Shandong	2020-01-21
EPI_ISL_416389	Asia / China / Shanghai	2020-01-21
EPI_ISL_450444	Asia / China / Beijing	2020-01-22
EPI_ISL_406534	Asia / China / Guangdong / Foshan	2020-01-22
EPI_ISL_406535	Asia / China / Guangdong / Foshan	2020-01-22
EPI_ISL_406536	Asia / China / Guangdong / Foshan	2020-01-22
EPI_ISL_411066	Asia / China / Fujian	2020-01-22
EPI_ISL_428450	Asia / China / Guangdong / Guangzhou	2020-01-22
EPI_ISL_406531	Asia / China / Guangdong / Zhuhai	2020-01-22
EPI_ISL_428451	Asia / China / Guangdong / Zhuhai	2020-01-22
EPI_ISL_428453	Asia / China / Guangdong / Huizhou	2020-01-22
EPI_ISL_428454	Asia / China / Guangdong / Huizhou	2020-01-22
EPI_ISL_428456	Asia / China / Guangdong / Shenzhen	2020-01-22
EPI_ISL_406533	Asia / China / Guangdong / Guangzhou	2020-01-22
EPI_ISL_418502	Asia / China / Hangzhou	2020-01-22
EPI_ISL_418503	Asia / China / Hangzhou	2020-01-22
EPI_ISL_421226	Asia / China / Hangzhou	2020-01-22
EPI_ISL_421225	Asia / China / Hangzhou	2020-01-22
EPI_ISL_415711	Asia / China / Hangzhou	2020-01-22
EPI_ISL_434571	Asia / Hong Kong	2020-01-22
EPI_ISL_412028	Asia / Hong Kong	2020-01-22
EPI_ISL_417443	Asia / Hong Kong	2020-01-22
EPI_ISL_421237	Asia / China / Jiangxi / Jiujiang	2020-01-22
EPI_ISL_421244	Asia / China / Jiangxi / Shangrao	2020-01-22
EPI_ISL_451323	Asia / China / Sichuan	2020-01-22
EPI_ISL_434694	Asia / Thailand / Samut Prakarn	2020-01-22
EPI_ISL_434695	Asia / Thailand / Nonthaburi	2020-01-22
EPI_ISL_418269	Asia / Vietnam / Ho Chi Minh City	2020-01-22
EPI_ISL_418267	Asia / Vietnam / Ho Chi Minh City	2020-01-22
EPI_ISL_449476	Asia / China / Wuhan	2020-01-22
EPI_ISL_449477	Asia / China / Wuhan	2020-01-22
EPI_ISL_449478	Asia / China / Wuhan	2020-01-22
EPI_ISL_449479	Asia / China / Wuhan	2020-01-22
EPI_ISL_449480	Asia / China / Wuhan	2020-01-22
EPI_ISL_449481	Asia / China / Wuhan	2020-01-22
EPI_ISL_449482	Asia / China / Wuhan	2020-01-22
EPI_ISL_449483	Asia / China / Wuhan	2020-01-22
EPI_ISL_449484	Asia / China / Wuhan	2020-01-22
EPI_ISL_449485	Asia / China / Wuhan	2020-01-22
EPI_ISL_449486	Asia / China / Wuhan	2020-01-22
EPI_ISL_449487	Asia / China / Wuhan	2020-01-22
EPI_ISL_408479	Asia / China / Chongqing / Zhongxian	2020-01-23
EPI_ISL_431785	Asia / China / Fujian	2020-01-23
EPI_ISL_428452	Asia / China / Guangdong / Shaoguan	2020-01-23
EPI_ISL_428455	Asia / China / Guangdong / Yangjiang	2020-01-23
EPI_ISL_406538	Asia / China / Guangdong	2020-01-23
EPI_ISL_428457	Asia / China / Guangdong / Huizhou	2020-01-23
EPI_ISL_428459	Asia / China / Guangdong / Shenzhen	2020-01-23
EPI_ISL_428460	Asia / China / Guangdong / Guangzhou	2020-01-23
EPI_ISL_418508	Asia / China / Zhejiang / Hangzhou	2020-01-23
EPI_ISL_418509	Asia / China / Zhejiang / Hangzhou	2020-01-23
EPI_ISL_418510	Asia / China / Hangzhou	2020-01-23
EPI_ISL_421224	Asia / China / Hangzhou	2020-01-23
EPI_ISL_421223	Asia / China / Hangzhou	2020-01-23
EPI_ISL_417177	Asia / Hong Kong	2020-01-23
EPI_ISL_434563	Asia / Hong Kong	2020-01-23
EPI_ISL_410532	Asia / Japan / Osaka	2020-01-23
EPI_ISL_411950	Asia / China / Jiangsu	2020-01-23
EPI_ISL_421248	Asia / China / Jiangxi / Nanchang	2020-01-23
EPI_ISL_414936	Asia / China / Shandong	2020-01-23
EPI_ISL_451379	Asia / China / Sichuan	2020-01-23
EPI_ISL_451390	Asia / China / Sichuan	2020-01-23
EPI_ISL_406973	Asia / Singapore	2020-01-23
EPI_ISL_406031	Asia / Taiwan / Kaohsiung	2020-01-23
EPI_ISL_450196	Asia / Thailand / Bangkok	2020-01-23
EPI_ISL_437622	Asia / Thailand	2020-01-23
EPI_ISL_437612	Asia / Thailand	2020-01-23
EPI_ISL_413485	Asia / China / Anhui / Suzhou	2020-01-24
EPI_ISL_430734	Asia / China / Beijing	2020-01-24
EPI_ISL_430735	Asia / China / Beijing	2020-01-24
EPI_ISL_424355	Asia / China / Beijing	2020-01-24
EPI_ISL_428461	Asia / China / Guangdong / Huizhou	2020-01-24
EPI_ISL_428465	Asia / China / Guangdong / Shenzhen	2020-01-24
EPI_ISL_418511	Asia / China / Zhejiang / Hangzhou	2020-01-24
EPI_ISL_416046	Asia / China / Hangzhou	2020-01-24
EPI_ISL_434564	Asia / Hong Kong	2020-01-24
EPI_ISL_434565	Asia / Hong Kong	2020-01-24
EPI_ISL_450408	Asia / Hong Kong	2020-01-24
EPI_ISL_411952	Asia / China / Jiangsu	2020-01-24
EPI_ISL_411953	Asia / China / Jiangsu	2020-01-24
EPI_ISL_416829	Asia / Malaysia / Selangor	2020-01-24
EPI_ISL_416866	Asia / Malaysia / Selangor	2020-01-24
EPI_ISL_416884	Asia / Malaysia / Selangor	2020-01-24
EPI_ISL_414938	Asia / China / Shandong	2020-01-24
EPI_ISL_451345	Asia / China / Sichuan	2020-01-24
EPI_ISL_451360	Asia / China / Sichuan	2020-01-24
EPI_ISL_451361	Asia / China / Sichuan	2020-01-24
EPI_ISL_451380	Asia / China / Sichuan	2020-01-24
EPI_ISL_451392	Asia / China / Sichuan	2020-01-24
EPI_ISL_411926	Asia / Taiwan / Taipei	2020-01-24
EPI_ISL_434696	Asia / Thailand / Nonthaburi	2020-01-24
EPI_ISL_447911	Asia / Thailand / Nonthaburi	2020-01-24
EPI_ISL_416427	Asia / Vietnam / Thanhhoa	2020-01-24
EPI_ISL_408668	Asia / Vietnam / Thanh Hoa	2020-01-24
EPI_ISL_422425	Asia / China / Zhejiang	2020-01-24
EPI_ISL_424356	Asia / China / Beijing	2020-01-25
EPI_ISL_421242	Asia / China / Jiangxi / Ganzhou	2020-01-25
EPI_ISL_428464	Asia / China / Guangdong / Zhanjiang	2020-01-25
EPI_ISL_418512	Asia / China / Zhejiang / Hangzhou	2020-01-25
EPI_ISL_418513	Asia / China / Hangzhou	2020-01-25
EPI_ISL_418514	Asia / China / Zhejiang / Hangzhou	2020-01-25
EPI_ISL_418515	Asia / China / Hangzhou	2020-01-25
EPI_ISL_415709	Asia / China / Hangzhou	2020-01-25
EPI_ISL_416044	Asia / China / Hangzhou	2020-01-25
EPI_ISL_417178	Asia / Hong Kong	2020-01-25
EPI_ISL_407084	Asia / Japan / Aichi	2020-01-25
EPI_ISL_410531	Asia / Japan / Nara	2020-01-25
EPI_ISL_429852	Asia / China / Zhejiang / Lishui	2020-01-25
EPI_ISL_421245	Asia / China / Jiangxi / Nanchang	2020-01-25
EPI_ISL_414939	Asia / China / Shandong	2020-01-25
EPI_ISL_414940	Asia / China / Shandong	2020-01-25
EPI_ISL_416316	Asia / China / Shanghai	2020-01-25
EPI_ISL_416317	Asia / China / Shanghai	2020-01-25
EPI_ISL_451382	Asia / China / Sichuan	2020-01-25
EPI_ISL_407987	Asia / Singapore	2020-01-25
EPI_ISL_407193	Asia / South Korea / Gyeonggi-do	2020-01-25
EPI_ISL_411915	Asia / Taiwan / Taoyuan	2020-01-25
EPI_ISL_447912	Asia / Thailand / Bangkok	2020-01-25
EPI_ISL_447914	Asia / Thailand / Phuket	2020-01-25
EPI_ISL_437621	Asia / Thailand	2020-01-25
EPI_ISL_437620	Asia / Thailand	2020-01-25
EPI_ISL_450489	Asia / China / Wuhan / Hubei	2020-01-25
EPI_ISL_450504	Asia / China / Hubei / Wuhan	2020-01-25
EPI_ISL_421249	Asia / China / Jiangxi / Xinyu	2020-01-25
EPI_ISL_413518	Asia / China / Beijing	2020-01-26
EPI_ISL_428466	Asia / China / Guangdong / Dongguan	2020-01-26
EPI_ISL_428467	Asia / China / Guangdong / Dongguan	2020-01-26
EPI_ISL_428468	Asia / China / Guangdong / Dongguan	2020-01-26
EPI_ISL_416042	Asia / China / Hangzhou	2020-01-26
EPI_ISL_416473	Asia / China / Hangzhou	2020-01-26
EPI_ISL_421253	Asia / China / Jiangxi / Jian	2020-01-26
EPI_ISL_414937	Asia / China / Shandong	2020-01-26
EPI_ISL_421239	Asia / China / Jiangxi / Shangrao	2020-01-26
EPI_ISL_451312	Asia / China / Sichuan	2020-01-26
EPI_ISL_451313	Asia / China / Sichuan	2020-01-26
EPI_ISL_451365	Asia / China / Sichuan	2020-01-26
EPI_ISL_447915	Asia / Thailand / Bangkok	2020-01-26
EPI_ISL_437619	Asia / Thailand	2020-01-26
EPI_ISL_450503	Asia / China / Hubei / Wuhan	2020-01-26
EPI_ISL_450502	Asia / China / Hubei / Wuhan	2020-01-26
EPI_ISL_450501	Asia / China / Hubei / Wuhan	2020-01-26
EPI_ISL_421260	Asia / China / Jiangxi / Xinyu	2020-01-26
EPI_ISL_424359	Asia / China / Beijing	2020-01-27
EPI_ISL_411902	Asia / Cambodia / Sihanoukville	2020-01-27
EPI_ISL_428469	Asia / China / Guangdong / Zhongshan	2020-01-27
EPI_ISL_428470	Asia / China / Guangdong / Shantou	2020-01-27
EPI_ISL_428471	Asia / China / Guangdong / Shantou	2020-01-27
EPI_ISL_428473	Asia / China / Guangdong / Zhuhai	2020-01-27
EPI_ISL_429100	Asia / China / Guangzhou	2020-01-27
EPI_ISL_429101	Asia / China / Guangzhou	2020-01-27
EPI_ISL_429102	Asia / China / Guangzhou	2020-01-27
EPI_ISL_434566	Asia / Hong Kong	2020-01-27
EPI_ISL_434567	Asia / Hong Kong	2020-01-27
EPI_ISL_434569	Asia / Hong Kong	2020-01-27
EPI_ISL_413522	Asia / India / Kerala	2020-01-27
EPI_ISL_421256	Asia / China / Jiangxi / Jian	2020-01-27
EPI_ISL_421247	Asia / China / Jiangxi / Nanchang	2020-01-27
EPI_ISL_421259	Asia / China / Jiangxi / Pingxiang	2020-01-27
EPI_ISL_451319	Asia / China / Sichuan	2020-01-27
EPI_ISL_451320	Asia / China / Sichuan	2020-01-27
EPI_ISL_451339	Asia / China / Sichuan	2020-01-27
EPI_ISL_451351	Asia / China / Sichuan	2020-01-27
EPI_ISL_451353	Asia / China / Sichuan	2020-01-27
EPI_ISL_451359	Asia / China / Sichuan	2020-01-27
EPI_ISL_451381	Asia / China / Sichuan	2020-01-27
EPI_ISL_451384	Asia / China / Sichuan	2020-01-27
EPI_ISL_451387	Asia / China / Sichuan	2020-01-27
EPI_ISL_418996	Asia / Singapore	2020-01-27
EPI_ISL_410713	Asia / Singapore	2020-01-27
EPI_ISL_413519	Asia / China / Beijing	2020-01-28
EPI_ISL_413520	Asia / China / Beijing	2020-01-28
EPI_ISL_413521	Asia / China / Beijing	2020-01-28
EPI_ISL_424357	Asia / China / Beijing	2020-01-28
EPI_ISL_424358	Asia / China / Beijing	2020-01-28
EPI_ISL_428472	Asia / China / Guangdong / Zhuhai	2020-01-28
EPI_ISL_428474	Asia / China / Guangdong / Huizhou	2020-01-28
EPI_ISL_428475	Asia / China / Guangdong / Huizhou	2020-01-28
EPI_ISL_428476	Asia / China / Guangdong / Huizhou	2020-01-28
EPI_ISL_428477	Asia / China / Guangdong / Foshan	2020-01-28
EPI_ISL_416474	Asia / China / Hangzhou	2020-01-28
EPI_ISL_429853	Asia / China / Zhejiang / Lishui	2020-01-28
EPI_ISL_430443	Asia / Malaysia	2020-01-28
EPI_ISL_416318	Asia / China / Shanghai	2020-01-28
EPI_ISL_416319	Asia / China / Shanghai	2020-01-28
EPI_ISL_416320	Asia / China / Shanghai	2020-01-28
EPI_ISL_416321	Asia / China / Shanghai	2020-01-28
EPI_ISL_416327	Asia / China / Shanghai	2020-01-28
EPI_ISL_451376	Asia / China / Sichuan	2020-01-28
EPI_ISL_451378	Asia / China / Sichuan	2020-01-28
EPI_ISL_411927	Asia / Taiwan / Taipei	2020-01-28
EPI_ISL_430732	Asia / China / Beijing	2020-01-29
EPI_ISL_430742	Asia / China / Beijing	2020-01-29
EPI_ISL_430736	Asia / China / Beijing	2020-01-29
EPI_ISL_430722	Asia / China / Beijing	2020-01-29
EPI_ISL_430725	Asia / China / Beijing	2020-01-29
EPI_ISL_424360	Asia / China / Beijing	2020-01-29
EPI_ISL_412967	Asia / China / Guangzhou	2020-01-29
EPI_ISL_428441	Asia / China / Guangdong / Huizhou	2020-01-29
EPI_ISL_428478	Asia / China / Guangdong / Dongguan	2020-01-29
EPI_ISL_429096	Asia / China / Guangzhou	2020-01-29
EPI_ISL_429097	Asia / China / Guangzhou	2020-01-29
EPI_ISL_429098	Asia / China / Guangzhou	2020-01-29
EPI_ISL_429105	Asia / China / Guangzhou	2020-01-29
EPI_ISL_429099	Asia / China / Guangzhou	2020-01-29
EPI_ISL_434568	Asia / Hong Kong	2020-01-29
EPI_ISL_434570	Asia / Hong Kong	2020-01-29
EPI_ISL_408669	Asia / Japan / Kyoto	2020-01-29
EPI_ISL_408665	Asia / Japan / Tokyo	2020-01-29
EPI_ISL_421262	Asia / China / Jiangxi / Nanchang	2020-01-29
EPI_ISL_421238	Asia / China / Jiangxi / Nanchang	2020-01-29
EPI_ISL_421261	Asia / China / Jiangxi / Nanchang	2020-01-29
EPI_ISL_416322	Asia / China / Shanghai	2020-01-29
EPI_ISL_416323	Asia / China / Shanghai	2020-01-29
EPI_ISL_416324	Asia / China / Shanghai	2020-01-29
EPI_ISL_416350	Asia / China / Shanghai	2020-01-29
EPI_ISL_451330	Asia / China / Sichuan	2020-01-29
EPI_ISL_451335	Asia / China / Sichuan	2020-01-29
EPI_ISL_451336	Asia / China / Sichuan	2020-01-29
EPI_ISL_451363	Asia / China / Sichuan	2020-01-29
EPI_ISL_451366	Asia / China / Sichuan	2020-01-29
EPI_ISL_418993	Asia / Singapore	2020-01-29
EPI_ISL_418994	Asia / Singapore	2020-01-29
EPI_ISL_447916	Asia / Thailand / Bangkok	2020-01-29
EPI_ISL_447917	Asia / Thailand / Nonthaburi	2020-01-29
EPI_ISL_437618	Asia / Thailand	2020-01-29
EPI_ISL_435137	Asia / United Arab Emirates	2020-01-29
EPI_ISL_413888	Asia / China / Guangdong	2020-01-30
EPI_ISL_413853	Asia / China / Guangdong	2020-01-30
EPI_ISL_413860	Asia / China / Guangdong	2020-01-30
EPI_ISL_413889	Asia / China / Guangdong	2020-01-30
EPI_ISL_413851	Asia / China / Guangdong	2020-01-30
EPI_ISL_413852	Asia / China / Guangdong	2020-01-30
EPI_ISL_413858	Asia / China / Guangdong	2020-01-30
EPI_ISL_413854	Asia / China / Guangdong	2020-01-30
EPI_ISL_428442	Asia / China / Guangdong / Shanwei	2020-01-30
EPI_ISL_428444	Asia / China / Guangdong / Huizhou	2020-01-30
EPI_ISL_428445	Asia / China / Guangdong / Huizhou	2020-01-30
EPI_ISL_417179	Asia / Hong Kong	2020-01-30
EPI_ISL_417183	Asia / Hong Kong	2020-01-30
EPI_ISL_450412	Asia / Hong Kong	2020-01-30
EPI_ISL_450409	Asia / Hong Kong	2020-01-30
EPI_ISL_412029	Asia / Hong Kong	2020-01-30
EPI_ISL_425118	Asia / South Korea	2020-01-30
EPI_ISL_416885	Asia / Malaysia / Selangor	2020-01-30
EPI_ISL_421241	Asia / China / Jiangxi / Nanchang	2020-01-30
EPI_ISL_414941	Asia / China / Shandong	2020-01-30
EPI_ISL_416326	Asia / China / Shanghai	2020-01-30
EPI_ISL_416331	Asia / China / Shanghai	2020-01-30
EPI_ISL_416332	Asia / China / Shanghai	2020-01-30
EPI_ISL_416333	Asia / China / Shanghai	2020-01-30
EPI_ISL_416344	Asia / China / Shanghai	2020-01-30
EPI_ISL_416346	Asia / China / Shanghai	2020-01-30
EPI_ISL_416349	Asia / China / Shanghai	2020-01-30
EPI_ISL_416352	Asia / China / Shanghai	2020-01-30
EPI_ISL_416365	Asia / China / Shanghai	2020-01-30
EPI_ISL_416366	Asia / China / Shanghai	2020-01-30
EPI_ISL_416378	Asia / China / Shanghai	2020-01-30
EPI_ISL_416385	Asia / China / Shanghai	2020-01-30
EPI_ISL_451314	Asia / China / Sichuan	2020-01-30
EPI_ISL_451315	Asia / China / Sichuan	2020-01-30
EPI_ISL_451332	Asia / China / Sichuan	2020-01-30
EPI_ISL_451334	Asia / China / Sichuan	2020-01-30
EPI_ISL_451337	Asia / China / Sichuan	2020-01-30
EPI_ISL_451343	Asia / China / Sichuan	2020-01-30
EPI_ISL_451389	Asia / China / Sichuan	2020-01-30
EPI_ISL_451395	Asia / China / Sichuan	2020-01-30
EPI_ISL_451396	Asia / China / Sichuan	2020-01-30
EPI_ISL_412869	Asia / South Korea / Seoul	2020-01-30
EPI_ISL_412870	Asia / South Korea / Seoul	2020-01-30
EPI_ISL_430730	Asia / China / Beijing	2020-01-31
EPI_ISL_413859	Asia / China / Guangdong	2020-01-31
EPI_ISL_413857	Asia / China / Guangdong	2020-01-31
EPI_ISL_428446	Asia / China / Guangdong / Zhuhai	2020-01-31
EPI_ISL_450410	Asia / Hong Kong	2020-01-31
EPI_ISL_413523	Asia / India / Kerala	2020-01-31
EPI_ISL_408666	Asia / Japan / Tokyo	2020-01-31
EPI_ISL_408667	Asia / Japan / Tokyo	2020-01-31
EPI_ISL_429855	Asia / China / Zhejiang / Lishui	2020-01-31
EPI_ISL_416386	Asia / China / Shanghai	2020-01-31
EPI_ISL_416390	Asia / China / Shanghai	2020-01-31
EPI_ISL_451325	Asia / China / Sichuan	2020-01-31
EPI_ISL_451344	Asia / China / Sichuan	2020-01-31
EPI_ISL_451374	Asia / China / Sichuan	2020-01-31
EPI_ISL_451397	Asia / China / Sichuan	2020-01-31
EPI_ISL_451398	Asia / China / Sichuan	2020-01-31
EPI_ISL_412871	Asia / South Korea / Seoul	2020-01-31
EPI_ISL_428489	Asia / Taiwan	2020-01-31
EPI_ISL_428488	Asia / Taiwan	2020-01-31
EPI_ISL_408489	Asia / Taiwan / Taipei	2020-01-31
EPI_ISL_447913	Asia / Thailand / Bangkok	2020-01-31
EPI_ISL_413697	Asia / China	2020-02
EPI_ISL_413711	Asia / China	2020-02
EPI_ISL_413729	Asia / China	2020-02
EPI_ISL_413746	Asia / China	2020-02
EPI_ISL_413748	Asia / China	2020-02
EPI_ISL_413749	Asia / China	2020-02
EPI_ISL_413750	Asia / China	2020-02
EPI_ISL_413751	Asia / China	2020-02
EPI_ISL_413752	Asia / China	2020-02
EPI_ISL_413753	Asia / China	2020-02
EPI_ISL_413761	Asia / China	2020-02
EPI_ISL_413791	Asia / China	2020-02
EPI_ISL_413809	Asia / China	2020-02
EPI_ISL_434561	Asia / Japan	2020-02
EPI_ISL_430727	Asia / China / Beijing	2020-02-01
EPI_ISL_430723	Asia / China / Beijing	2020-02-01
EPI_ISL_413886	Asia / China / Guangdong	2020-02-01
EPI_ISL_413885	Asia / China / Guangdong	2020-02-01
EPI_ISL_413861	Asia / China / Guangdong	2020-02-01
EPI_ISL_413887	Asia / China / Guangdong	2020-02-01
EPI_ISL_413862	Asia / China / Guangdong	2020-02-01
EPI_ISL_413863	Asia / China / Guangdong	2020-02-01
EPI_ISL_413884	Asia / China / Guangdong	2020-02-01
EPI_ISL_429085	Asia / China / Guangzhou	2020-02-01
EPI_ISL_429086	Asia / China / Guangzhou	2020-02-01
EPI_ISL_429088	Asia / China / Guangzhou	2020-02-01
EPI_ISL_429104	Asia / China / Guangzhou	2020-02-01
EPI_ISL_412030	Asia / Hong Kong	2020-02-01
EPI_ISL_418809	Asia / Japan / Tokyo	2020-02-01
EPI_ISL_429854	Asia / China / Zhejiang / Lishui	2020-02-01
EPI_ISL_416328	Asia / China / Shanghai	2020-02-01
EPI_ISL_416329	Asia / China / Shanghai	2020-02-01
EPI_ISL_416336	Asia / China / Shanghai	2020-02-01
EPI_ISL_416338	Asia / China / Shanghai	2020-02-01
EPI_ISL_416341	Asia / China / Shanghai	2020-02-01
EPI_ISL_416356	Asia / China / Shanghai	2020-02-01
EPI_ISL_416357	Asia / China / Shanghai	2020-02-01
EPI_ISL_416360	Asia / China / Shanghai	2020-02-01
EPI_ISL_416361	Asia / China / Shanghai	2020-02-01
EPI_ISL_416367	Asia / China / Shanghai	2020-02-01
EPI_ISL_416370	Asia / China / Shanghai	2020-02-01
EPI_ISL_416372	Asia / China / Shanghai	2020-02-01
EPI_ISL_416375	Asia / China / Shanghai	2020-02-01
EPI_ISL_416379	Asia / China / Shanghai	2020-02-01
EPI_ISL_416381	Asia / China / Shanghai	2020-02-01
EPI_ISL_416383	Asia / China / Shanghai	2020-02-01
EPI_ISL_416387	Asia / China / Shanghai	2020-02-01
EPI_ISL_451316	Asia / China / Sichuan	2020-02-01
EPI_ISL_451322	Asia / China / Sichuan	2020-02-01
EPI_ISL_451327	Asia / China / Sichuan	2020-02-01
EPI_ISL_451333	Asia / China / Sichuan	2020-02-01
EPI_ISL_407988	Asia / Singapore	2020-02-01
EPI_ISL_412872	Asia / South Korea / Gyeonggi-do	2020-02-01
EPI_ISL_447918	Asia / Thailand / Bangkok	2020-02-01
EPI_ISL_437624	Asia / Thailand	2020-02-01
EPI_ISL_430728	Asia / China / Beijing	2020-02-02
EPI_ISL_413883	Asia / China / Guangdong	2020-02-02
EPI_ISL_413882	Asia / China / Guangdong	2020-02-02
EPI_ISL_416047	Asia / China / Hangzhou	2020-02-02
EPI_ISL_450411	Asia / Hong Kong	2020-02-02
EPI_ISL_426164	Asia / South Korea	2020-02-02
EPI_ISL_426168	Asia / South Korea	2020-02-02
EPI_ISL_416325	Asia / China / Shanghai	2020-02-02
EPI_ISL_416330	Asia / China / Shanghai	2020-02-02
EPI_ISL_416335	Asia / China / Shanghai	2020-02-02
EPI_ISL_416340	Asia / China / Shanghai	2020-02-02
EPI_ISL_416362	Asia / China / Shanghai	2020-02-02
EPI_ISL_416391	Asia / China / Shanghai	2020-02-02
EPI_ISL_414510	Asia / China / Shanghai	2020-02-02
EPI_ISL_416392	Asia / China / Shanghai	2020-02-02
EPI_ISL_416397	Asia / China / Shanghai	2020-02-02
EPI_ISL_416398	Asia / China / Shanghai	2020-02-02
EPI_ISL_416400	Asia / China / Shanghai	2020-02-02
EPI_ISL_416401	Asia / China / Shanghai	2020-02-02
EPI_ISL_416403	Asia / China / Shanghai	2020-02-02
EPI_ISL_416405	Asia / China / Shanghai	2020-02-02
EPI_ISL_416409	Asia / China / Shanghai	2020-02-02
EPI_ISL_421257	Asia / China / Jiangxi / Shangrao	2020-02-02
EPI_ISL_451321	Asia / China / Sichuan	2020-02-02
EPI_ISL_451324	Asia / China / Sichuan	2020-02-02
EPI_ISL_451326	Asia / China / Sichuan	2020-02-02
EPI_ISL_451328	Asia / China / Sichuan	2020-02-02
EPI_ISL_451331	Asia / China / Sichuan	2020-02-02
EPI_ISL_451383	Asia / China / Sichuan	2020-02-02
EPI_ISL_451386	Asia / China / Sichuan	2020-02-02
EPI_ISL_410719	Asia / Singapore	2020-02-02
EPI_ISL_418990	Asia / China / Hangzhou	2020-02-03
EPI_ISL_416425	Asia / China / Hangzhou	2020-02-03
EPI_ISL_417180	Asia / Hong Kong	2020-02-03
EPI_ISL_416339	Asia / China / Shanghai	2020-02-03
EPI_ISL_421251	Asia / China / Jiangxi / Shangrao	2020-02-03
EPI_ISL_421250	Asia / China / Jiangxi / Shangrao	2020-02-03
EPI_ISL_421254	Asia / China / Jiangxi / Shangrao	2020-02-03
EPI_ISL_451317	Asia / China / Sichuan	2020-02-03
EPI_ISL_451341	Asia / China / Sichuan	2020-02-03
EPI_ISL_451357	Asia / China / Sichuan	2020-02-03
EPI_ISL_451358	Asia / China / Sichuan	2020-02-03
EPI_ISL_451372	Asia / China / Sichuan	2020-02-03
EPI_ISL_451373	Asia / China / Sichuan	2020-02-03
EPI_ISL_451385	Asia / China / Sichuan	2020-02-03
EPI_ISL_451394	Asia / China / Sichuan	2020-02-03
EPI_ISL_410535	Asia / Singapore	2020-02-03
EPI_ISL_410714	Asia / Singapore	2020-02-03
EPI_ISL_437617	Asia / Thailand	2020-02-03
EPI_ISL_430733	Asia / China / Beijing	2020-02-04
EPI_ISL_430731	Asia / China / Beijing	2020-02-04
EPI_ISL_418991	Asia / China / Hangzhou	2020-02-04
EPI_ISL_426166	Asia / South Korea	2020-02-04
EPI_ISL_416886	Asia / Malaysia / Selangor	2020-02-04
EPI_ISL_416337	Asia / China / Shanghai	2020-02-04
EPI_ISL_416342	Asia / China / Shanghai	2020-02-04
EPI_ISL_416343	Asia / China / Shanghai	2020-02-04
EPI_ISL_416345	Asia / China / Shanghai	2020-02-04
EPI_ISL_416353	Asia / China / Shanghai	2020-02-04
EPI_ISL_416354	Asia / China / Shanghai	2020-02-04
EPI_ISL_416355	Asia / China / Shanghai	2020-02-04
EPI_ISL_416384	Asia / China / Shanghai	2020-02-04
EPI_ISL_451346	Asia / China / Sichuan	2020-02-04
EPI_ISL_451370	Asia / China / Sichuan	2020-02-04
EPI_ISL_451399	Asia / China / Sichuan	2020-02-04
EPI_ISL_410716	Asia / Singapore	2020-02-04
EPI_ISL_410715	Asia / Singapore	2020-02-04
EPI_ISL_417518	Asia / Taiwan / Taoyuan	2020-02-04
EPI_ISL_447919	Asia / Thailand / Samut Prakarn	2020-02-04
EPI_ISL_430738	Asia / China / Beijing	2020-02-05
EPI_ISL_412966	Asia / China / Guangdong / Guangzhou	2020-02-05
EPI_ISL_413880	Asia / China / Guangdong	2020-02-05
EPI_ISL_413879	Asia / China / Guangdong	2020-02-05
EPI_ISL_413866	Asia / China / Guangdong	2020-02-05
EPI_ISL_413881	Asia / China / Guangdong	2020-02-05
EPI_ISL_413865	Asia / China / Guangdong	2020-02-05
EPI_ISL_413867	Asia / China / Guangdong	2020-02-05
EPI_ISL_429079	Asia / China / Guangzhou	2020-02-05
EPI_ISL_429080	Asia / China / Guangzhou	2020-02-05
EPI_ISL_429081	Asia / China / Guangzhou	2020-02-05
EPI_ISL_429082	Asia / China / Guangzhou	2020-02-05
EPI_ISL_429083	Asia / China / Guangzhou	2020-02-05
EPI_ISL_429084	Asia / China / Guangzhou	2020-02-05
EPI_ISL_444273	Asia / China / Guangdong / Guangzhou	2020-02-05
EPI_ISL_417181	Asia / Hong Kong	2020-02-05
EPI_ISL_417182	Asia / Hong Kong	2020-02-05
EPI_ISL_426169	Asia / South Korea	2020-02-05
EPI_ISL_426171	Asia / South Korea	2020-02-05
EPI_ISL_426180	Asia / South Korea	2020-02-05
EPI_ISL_416358	Asia / China / Shanghai	2020-02-05
EPI_ISL_416368	Asia / China / Shanghai	2020-02-05
EPI_ISL_416369	Asia / China / Shanghai	2020-02-05
EPI_ISL_416371	Asia / China / Shanghai	2020-02-05
EPI_ISL_416376	Asia / China / Shanghai	2020-02-05
EPI_ISL_416388	Asia / China / Shanghai	2020-02-05
EPI_ISL_421240	Asia / China / Jiangxi / Shangrao	2020-02-05
EPI_ISL_451329	Asia / China / Sichuan	2020-02-05
EPI_ISL_451338	Asia / China / Sichuan	2020-02-05
EPI_ISL_410218	Asia / Taiwan / Taipei	2020-02-05
EPI_ISL_430739	Asia / China / Beijing	2020-02-06
EPI_ISL_428458	Asia / China / Guangdong / Guangzhou	2020-02-06
EPI_ISL_416907	Asia / Malaysia / Selangor	2020-02-06
EPI_ISL_416334	Asia / China / Shanghai	2020-02-06
EPI_ISL_416347	Asia / China / Shanghai	2020-02-06
EPI_ISL_416348	Asia / China / Shanghai	2020-02-06
EPI_ISL_416351	Asia / China / Shanghai	2020-02-06
EPI_ISL_416359	Asia / China / Shanghai	2020-02-06
EPI_ISL_451340	Asia / China / Sichuan	2020-02-06
EPI_ISL_418997	Asia / Singapore	2020-02-06
EPI_ISL_422428	Asia / Singapore	2020-02-06
EPI_ISL_410536	Asia / Singapore	2020-02-06
EPI_ISL_412873	Asia / South Korea / Chungcheongnam-do	2020-02-06
EPI_ISL_413017	Asia / South Korea	2020-02-06
EPI_ISL_413018	Asia / South Korea	2020-02-06
EPI_ISL_430726	Asia / China / Beijing	2020-02-07
EPI_ISL_430729	Asia / China / Beijing	2020-02-07
EPI_ISL_430740	Asia / China / Beijing	2020-02-07
EPI_ISL_413856	Asia / China / Guangdong	2020-02-07
EPI_ISL_413855	Asia / China / Guangdong	2020-02-07
EPI_ISL_429074	Asia / China / Guangzhou	2020-02-07
EPI_ISL_429075	Asia / China / Guangzhou	2020-02-07
EPI_ISL_429076	Asia / China / Guangzhou	2020-02-07
EPI_ISL_429077	Asia / China / Guangzhou	2020-02-07
EPI_ISL_429078	Asia / China / Guangzhou	2020-02-07
EPI_ISL_416314	Asia / Hong Kong	2020-02-07
EPI_ISL_426173	Asia / South Korea	2020-02-07
EPI_ISL_416373	Asia / China / Shanghai	2020-02-07
EPI_ISL_416374	Asia / China / Shanghai	2020-02-07
EPI_ISL_416377	Asia / China / Shanghai	2020-02-07
EPI_ISL_451356	Asia / China / Sichuan	2020-02-07
EPI_ISL_426629	Asia / Taiwan / Taipei	2020-02-07
EPI_ISL_437616	Asia / Thailand	2020-02-07
EPI_ISL_412982	Asia / China / Hubei / Wuhan	2020-02-07
EPI_ISL_408978	Asia / China / Hubei / Wuhan	2020-02-07
EPI_ISL_430724	Asia / China / Beijing	2020-02-08
EPI_ISL_429089	Asia / China / Guangzhou	2020-02-08
EPI_ISL_429090	Asia / China / Guangzhou	2020-02-08
EPI_ISL_429091	Asia / China / Guangzhou	2020-02-08
EPI_ISL_429092	Asia / China / Guangzhou	2020-02-08
EPI_ISL_429093	Asia / China / Guangzhou	2020-02-08
EPI_ISL_429094	Asia / China / Guangzhou	2020-02-08
EPI_ISL_429095	Asia / China / Guangzhou	2020-02-08
EPI_ISL_417190	Asia / Hong Kong	2020-02-08
EPI_ISL_417184	Asia / Hong Kong	2020-02-08
EPI_ISL_417187	Asia / Hong Kong	2020-02-08
EPI_ISL_417188	Asia / Hong Kong	2020-02-08
EPI_ISL_416363	Asia / China / Shanghai	2020-02-08
EPI_ISL_416364	Asia / China / Shanghai	2020-02-08
EPI_ISL_416382	Asia / China / Shanghai	2020-02-08
EPI_ISL_421258	Asia / China / Jiangxi / Shangrao	2020-02-08
EPI_ISL_451349	Asia / China / Sichuan	2020-02-08
EPI_ISL_451350	Asia / China / Sichuan	2020-02-08
EPI_ISL_451352	Asia / China / Sichuan	2020-02-08
EPI_ISL_451367	Asia / China / Sichuan	2020-02-08
EPI_ISL_451369	Asia / China / Sichuan	2020-02-08
EPI_ISL_451375	Asia / China / Sichuan	2020-02-08
EPI_ISL_451076	Asia / China / Sichuan	2020-02-08
EPI_ISL_451377	Asia / China / Sichuan	2020-02-08
EPI_ISL_412983	Asia / China / Hubei / Tianmen	2020-02-08
EPI_ISL_435134	Asia / United Arab Emirates	2020-02-08
EPI_ISL_413877	Asia / China / Guangdong	2020-02-09
EPI_ISL_413864	Asia / China / Guangdong	2020-02-09
EPI_ISL_413878	Asia / China / Guangdong	2020-02-09
EPI_ISL_429103	Asia / China / Guangzhou	2020-02-09
EPI_ISL_417185	Asia / Hong Kong	2020-02-09
EPI_ISL_417193	Asia / Hong Kong	2020-02-09
EPI_ISL_417195	Asia / Hong Kong	2020-02-09
EPI_ISL_417197	Asia / Hong Kong	2020-02-09
EPI_ISL_417199	Asia / Hong Kong	2020-02-09
EPI_ISL_418815	Asia / Hong Kong	2020-02-09
EPI_ISL_419213	Asia / Hong Kong	2020-02-09
EPI_ISL_414527	Asia / Hong Kong	2020-02-09
EPI_ISL_426182	Asia / South Korea	2020-02-09
EPI_ISL_416380	Asia / China / Shanghai	2020-02-09
EPI_ISL_416393	Asia / China / Shanghai	2020-02-09
EPI_ISL_416395	Asia / China / Shanghai	2020-02-09
EPI_ISL_416404	Asia / China / Shanghai	2020-02-09
EPI_ISL_451348	Asia / China / Sichuan	2020-02-09
EPI_ISL_451354	Asia / China / Sichuan	2020-02-09
EPI_ISL_451371	Asia / China / Sichuan	2020-02-09
EPI_ISL_410537	Asia / Singapore	2020-02-09
EPI_ISL_430741	Asia / China / Beijing	2020-02-10
EPI_ISL_413875	Asia / China / Guangdong	2020-02-10
EPI_ISL_413850	Asia / China / Guangdong	2020-02-10
EPI_ISL_413876	Asia / China / Guangdong	2020-02-10
EPI_ISL_419214	Asia / Hong Kong	2020-02-10
EPI_ISL_419215	Asia / Hong Kong	2020-02-10
EPI_ISL_419216	Asia / Hong Kong	2020-02-10
EPI_ISL_419217	Asia / Hong Kong	2020-02-10
EPI_ISL_419218	Asia / Hong Kong	2020-02-10
EPI_ISL_419219	Asia / Hong Kong	2020-02-10
EPI_ISL_414528	Asia / Hong Kong	2020-02-10
EPI_ISL_414567	Asia / Hong Kong	2020-02-10
EPI_ISL_412968	Asia / Japan	2020-02-10
EPI_ISL_412969	Asia / Japan	2020-02-10
EPI_ISL_416396	Asia / China / Shanghai	2020-02-10
EPI_ISL_451388	Asia / China / Sichuan	2020-02-10
EPI_ISL_418992	Asia / Singapore	2020-02-10
EPI_ISL_419221	Asia / Hong Kong	2020-02-11
EPI_ISL_419222	Asia / Hong Kong	2020-02-11
EPI_ISL_419223	Asia / Hong Kong	2020-02-11
EPI_ISL_416402	Asia / China / Shanghai	2020-02-11
EPI_ISL_451342	Asia / China / Sichuan	2020-02-11
EPI_ISL_416429	Asia / Vietnam / Vinhphuc	2020-02-11
EPI_ISL_413874	Asia / China / Guangdong	2020-02-12
EPI_ISL_414569	Asia / Hong Kong	2020-02-12
EPI_ISL_426187	Asia / South Korea	2020-02-12
EPI_ISL_430444	Asia / Malaysia	2020-02-12
EPI_ISL_416408	Asia / China / Shanghai	2020-02-12
EPI_ISL_451355	Asia / China / Sichuan	2020-02-12
EPI_ISL_451364	Asia / China / Sichuan	2020-02-12
EPI_ISL_419224	Asia / Hong Kong	2020-02-13
EPI_ISL_419225	Asia / Hong Kong	2020-02-13
EPI_ISL_419226	Asia / Hong Kong	2020-02-13
EPI_ISL_416399	Asia / China / Shanghai	2020-02-13
EPI_ISL_451362	Asia / China / Sichuan	2020-02-13
EPI_ISL_451391	Asia / China / Sichuan	2020-02-13
EPI_ISL_414380	Asia / Singapore	2020-02-13
EPI_ISL_419000	Asia / Singapore	2020-02-13
EPI_ISL_420889	Asia / Japan	2020-02-14
EPI_ISL_416394	Asia / China / Shanghai	2020-02-14
EPI_ISL_451368	Asia / China / Sichuan	2020-02-14
EPI_ISL_418998	Asia / Singapore	2020-02-14
EPI_ISL_419227	Asia / Hong Kong	2020-02-15
EPI_ISL_416565	Asia / Japan / unknown	2020-02-15
EPI_ISL_416566	Asia / Japan / unknown	2020-02-15
EPI_ISL_416567	Asia / Japan / unknown	2020-02-15
EPI_ISL_416568	Asia / Japan / unknown	2020-02-15
EPI_ISL_416569	Asia / Japan / unknown	2020-02-15
EPI_ISL_416570	Asia / Japan / unknown	2020-02-15
EPI_ISL_416571	Asia / Japan / unknown	2020-02-15
EPI_ISL_416572	Asia / Japan / unknown	2020-02-15
EPI_ISL_416573	Asia / Japan / unknown	2020-02-15
EPI_ISL_416574	Asia / Japan / unknown	2020-02-15
EPI_ISL_416575	Asia / Japan / unknown	2020-02-15
EPI_ISL_416576	Asia / Japan / unknown	2020-02-15
EPI_ISL_416577	Asia / Japan / unknown	2020-02-15
EPI_ISL_416578	Asia / Japan / unknown	2020-02-15
EPI_ISL_416579	Asia / Japan / unknown	2020-02-15
EPI_ISL_416580	Asia / Japan / unknown	2020-02-15
EPI_ISL_416581	Asia / Japan / unknown	2020-02-15
EPI_ISL_416582	Asia / Japan / unknown	2020-02-15
EPI_ISL_416583	Asia / Japan / unknown	2020-02-15
EPI_ISL_416584	Asia / Japan / unknown	2020-02-15
EPI_ISL_416406	Asia / China / Shanghai	2020-02-15
EPI_ISL_416407	Asia / China / Shanghai	2020-02-15
EPI_ISL_451393	Asia / China / Sichuan	2020-02-15
EPI_ISL_416585	Asia / Japan / unknown	2020-02-16
EPI_ISL_416586	Asia / Japan / unknown	2020-02-16
EPI_ISL_416587	Asia / Japan / unknown	2020-02-16
EPI_ISL_416588	Asia / Japan / unknown	2020-02-16
EPI_ISL_416589	Asia / Japan / unknown	2020-02-16
EPI_ISL_416590	Asia / Japan / unknown	2020-02-16
EPI_ISL_416591	Asia / Japan / unknown	2020-02-16
EPI_ISL_416592	Asia / Japan / unknown	2020-02-16
EPI_ISL_416593	Asia / Japan / unknown	2020-02-16
EPI_ISL_416594	Asia / Japan / unknown	2020-02-16
EPI_ISL_416595	Asia / Japan / unknown	2020-02-16
EPI_ISL_416596	Asia / Japan / unknown	2020-02-16
EPI_ISL_416597	Asia / Japan / unknown	2020-02-16
EPI_ISL_416598	Asia / Japan / unknown	2020-02-16
EPI_ISL_416599	Asia / Japan / unknown	2020-02-16
EPI_ISL_416600	Asia / Japan / unknown	2020-02-16
EPI_ISL_416601	Asia / Japan / unknown	2020-02-16
EPI_ISL_416602	Asia / Japan / unknown	2020-02-16
EPI_ISL_416603	Asia / Japan / unknown	2020-02-16
EPI_ISL_416604	Asia / Japan / unknown	2020-02-16
EPI_ISL_416605	Asia / Japan / unknown	2020-02-16
EPI_ISL_416606	Asia / Japan / unknown	2020-02-16
EPI_ISL_422429	Asia / Singapore	2020-02-16
EPI_ISL_428822	Asia / Singapore	2020-02-16
EPI_ISL_428462	Asia / China / Guangdong / Guangzhou	2020-02-17
EPI_ISL_428463	Asia / China / Guangdong / Guangzhou	2020-02-17
EPI_ISL_419228	Asia / Hong Kong	2020-02-17
EPI_ISL_419229	Asia / Hong Kong	2020-02-17
EPI_ISL_416607	Asia / Japan / unknown	2020-02-17
EPI_ISL_416608	Asia / Japan / unknown	2020-02-17
EPI_ISL_416609	Asia / Japan / unknown	2020-02-17
EPI_ISL_416610	Asia / Japan / unknown	2020-02-17
EPI_ISL_416611	Asia / Japan / unknown	2020-02-17
EPI_ISL_416612	Asia / Japan / unknown	2020-02-17
EPI_ISL_416613	Asia / Japan / unknown	2020-02-17
EPI_ISL_416614	Asia / Japan / unknown	2020-02-17
EPI_ISL_416615	Asia / Japan / unknown	2020-02-17
EPI_ISL_416616	Asia / Japan / unknown	2020-02-17
EPI_ISL_416617	Asia / Japan / unknown	2020-02-17
EPI_ISL_416618	Asia / Japan / unknown	2020-02-17
EPI_ISL_416619	Asia / Japan / unknown	2020-02-17
EPI_ISL_416620	Asia / Japan / unknown	2020-02-17
EPI_ISL_416621	Asia / Japan / unknown	2020-02-17
EPI_ISL_416622	Asia / Japan / unknown	2020-02-17
EPI_ISL_416623	Asia / Japan / unknown	2020-02-17
EPI_ISL_416624	Asia / Japan / unknown	2020-02-17
EPI_ISL_416625	Asia / Japan / unknown	2020-02-17
EPI_ISL_416626	Asia / Japan / unknown	2020-02-17
EPI_ISL_416627	Asia / Japan / unknown	2020-02-17
EPI_ISL_416628	Asia / Japan / unknown	2020-02-17
EPI_ISL_416629	Asia / Japan / unknown	2020-02-17
EPI_ISL_416630	Asia / Japan / unknown	2020-02-17
EPI_ISL_416631	Asia / Japan / unknown	2020-02-17
EPI_ISL_416632	Asia / Japan / unknown	2020-02-17
EPI_ISL_416633	Asia / Japan / unknown	2020-02-17
EPI_ISL_416634	Asia / Japan / unknown	2020-02-17
EPI_ISL_414378	Asia / Singapore	2020-02-17
EPI_ISL_427810	Asia / South Korea	2020-02-18
EPI_ISL_427811	Asia / South Korea	2020-02-18
EPI_ISL_427813	Asia / South Korea	2020-02-18
EPI_ISL_414379	Asia / Singapore	2020-02-18
EPI_ISL_416315	Asia / Hong Kong	2020-02-19
EPI_ISL_419231	Asia / Hong Kong	2020-02-19
EPI_ISL_419232	Asia / Hong Kong	2020-02-19
EPI_ISL_419241	Asia / Hong Kong	2020-02-19
EPI_ISL_427812	Asia / South Korea	2020-02-19
EPI_ISL_451318	Asia / China / Sichuan	2020-02-19
EPI_ISL_413459	Asia / Japan / Tokyo	2020-02-20
EPI_ISL_451347	Asia / China / Sichuan	2020-02-20
EPI_ISL_419243	Asia / Hong Kong	2020-02-22
EPI_ISL_419244	Asia / Hong Kong	2020-02-22
EPI_ISL_419245	Asia / Hong Kong	2020-02-22
EPI_ISL_414571	Asia / Hong Kong	2020-02-22
EPI_ISL_437615	Asia / Thailand	2020-02-22
EPI_ISL_412026	Asia / China / Anhui / Hefei	2020-02-23
EPI_ISL_419242	Asia / Hong Kong	2020-02-23
EPI_ISL_419246	Asia / Hong Kong	2020-02-23
EPI_ISL_419211	Asia / Israel / Ramat Gan	2020-02-23
EPI_ISL_425117	Asia / South Korea	2020-02-23
EPI_ISL_426163	Asia / South Korea	2020-02-23
EPI_ISL_426167	Asia / South Korea	2020-02-23
EPI_ISL_426181	Asia / South Korea	2020-02-23
EPI_ISL_426183	Asia / South Korea	2020-02-23
EPI_ISL_450442	Asia / China / Henan	2020-02-24
EPI_ISL_419247	Asia / Hong Kong	2020-02-24
EPI_ISL_419248	Asia / Hong Kong	2020-02-24
EPI_ISL_414519	Asia / Hong Kong	2020-02-24
EPI_ISL_430737	Asia / China / Beijing	2020-02-25
EPI_ISL_414692	Asia / China / Guangdong / Guangzhou	2020-02-25
EPI_ISL_414663	Asia / China / Guangdong / Guangzhou	2020-02-25
EPI_ISL_414687	Asia / China / Guangdong / Guangzhou	2020-02-25
EPI_ISL_414688	Asia / China / Guangdong / Guangzhou	2020-02-25
EPI_ISL_414689	Asia / China / Guangdong / Guangzhou	2020-02-25
EPI_ISL_414690	Asia / China / Guangdong / Guangzhou	2020-02-25
EPI_ISL_414691	Asia / China / Guangdong / Guangzhou	2020-02-25
EPI_ISL_419249	Asia / Hong Kong	2020-02-25
EPI_ISL_414517	Asia / Hong Kong	2020-02-25
EPI_ISL_447252	Asia / Taiwan / New Taipei City	2020-02-25
EPI_ISL_447920	Asia / Thailand / Bangkok	2020-02-25
EPI_ISL_437614	Asia / Thailand	2020-02-25
EPI_ISL_437613	Asia / Thailand	2020-02-25
EPI_ISL_435121	Asia / United Arab Emirates	2020-02-25
EPI_ISL_435126	Asia / United Arab Emirates	2020-02-25
EPI_ISL_435131	Asia / United Arab Emirates	2020-02-25
EPI_ISL_435135	Asia / United Arab Emirates	2020-02-25
EPI_ISL_435138	Asia / United Arab Emirates	2020-02-25
EPI_ISL_435139	Asia / United Arab Emirates	2020-02-25
EPI_ISL_419250	Asia / Hong Kong	2020-02-26
EPI_ISL_419251	Asia / Hong Kong	2020-02-26
EPI_ISL_419252	Asia / Hong Kong	2020-02-26
EPI_ISL_419253	Asia / Hong Kong	2020-02-26
EPI_ISL_427809	Asia / South Korea	2020-02-26
EPI_ISL_421246	Asia / China / Jiangxi / Nanchang	2020-02-26
EPI_ISL_415741	Asia / Taiwan / Taoyuan	2020-02-26
EPI_ISL_415641	Asia / Georgia / Tbilisi	2020-02-27
EPI_ISL_414686	Asia / China / Guangdong / Guangzhou	2020-02-27
EPI_ISL_420799	Asia / Korea	2020-02-27
EPI_ISL_450512	Asia / Lebanon / Beirut	2020-02-27
EPI_ISL_428830	Asia / Singapore	2020-02-27
EPI_ISL_413513	Asia / South Korea	2020-02-27
EPI_ISL_413514	Asia / South Korea	2020-02-27
EPI_ISL_413515	Asia / South Korea	2020-02-27
EPI_ISL_413516	Asia / South Korea	2020-02-27
EPI_ISL_415742	Asia / Taiwan / Taoyuan	2020-02-27
EPI_ISL_415743	Asia / Taiwan / Taoyuan	2020-02-27
EPI_ISL_415644	Asia / Georgia / Tbilisi	2020-02-28
EPI_ISL_413894	Asia / China / Guangdong	2020-02-28
EPI_ISL_413896	Asia / China / Guangdong	2020-02-28
EPI_ISL_413895	Asia / China / Guangdong	2020-02-28
EPI_ISL_413868	Asia / China / Guangdong	2020-02-28
EPI_ISL_413891	Asia / China / Guangdong	2020-02-28
EPI_ISL_413892	Asia / China / Guangdong	2020-02-28
EPI_ISL_413890	Asia / China / Guangdong	2020-02-28
EPI_ISL_413869	Asia / China / Guangdong	2020-02-28
EPI_ISL_413870	Asia / China / Guangdong	2020-02-28
EPI_ISL_413893	Asia / China / Guangdong	2020-02-28
EPI_ISL_413873	Asia / China / Guangdong	2020-02-28
EPI_ISL_413902	Asia / China / Guangdong	2020-02-28
EPI_ISL_413871	Asia / China / Guangdong	2020-02-28
EPI_ISL_413897	Asia / China / Guangdong	2020-02-28
EPI_ISL_413872	Asia / China / Guangdong	2020-02-28
EPI_ISL_413899	Asia / China / Guangdong	2020-02-28
EPI_ISL_413898	Asia / China / Guangdong	2020-02-28
EPI_ISL_413901	Asia / China /Guangdong	2020-02-28
EPI_ISL_413900	Asia / China / Guangdong	2020-02-28
EPI_ISL_418995	Asia / Singapore	2020-02-28
EPI_ISL_420800	Asia / Korea	2020-02-29
EPI_ISL_420801	Asia / Korea	2020-02-29
EPI_ISL_430441	Asia / Malaysia	2020-02-29
EPI_ISL_430442	Asia / Malaysia	2020-02-29
EPI_ISL_444274	Asia / Taiwan / Taoyuan	2020-02-29
EPI_ISL_435286	Asia / Israel	2020-03
EPI_ISL_435284	Asia / Israel	2020-03
EPI_ISL_435287	Asia / Israel	2020-03
EPI_ISL_435289	Asia / Israel	2020-03
EPI_ISL_435292	Asia / Israel	2020-03
EPI_ISL_435291	Asia / Israel	2020-03
EPI_ISL_434562	Asia / Japan	2020-03
EPI_ISL_431101	Asia / India / Telangana / Hyderabad	2020-03-01
EPI_ISL_447330	Asia / Israel / Tel Aviv District	2020-03-01
EPI_ISL_419210	Asia / Israel / Ramat Gan	2020-03-01
EPI_ISL_418999	Asia / Singapore	2020-03-01
EPI_ISL_437604	Asia / Thailand	2020-03-01
EPI_ISL_426179	Asia / India	2020-03-02
EPI_ISL_416541	Asia / Kuwait / Dasman	2020-03-02
EPI_ISL_416458	Asia / Kuwait / Hawali	2020-03-02
EPI_ISL_416542	Asia / Kuwait / Dasman	2020-03-02
EPI_ISL_416543	Asia / Kuwait / Dasman	2020-03-02
EPI_ISL_419001	Asia / Singapore	2020-03-02
EPI_ISL_420099	Asia / Singapore	2020-03-02
EPI_ISL_420100	Asia / Singapore	2020-03-02
EPI_ISL_413592	Asia / Taiwan / Taipei	2020-03-02
EPI_ISL_420543	Asia / India	2020-03-03
EPI_ISL_420545	Asia / India	2020-03-03
EPI_ISL_420547	Asia / India	2020-03-03
EPI_ISL_420549	Asia / India	2020-03-03
EPI_ISL_420551	Asia / India	2020-03-03
EPI_ISL_420553	Asia / India	2020-03-03
EPI_ISL_420555	Asia / India	2020-03-03
EPI_ISL_447013	Asia / Thailand / Bangkok	2020-03-03
EPI_ISL_447014	Asia / Thailand / Bangkok	2020-03-03
EPI_ISL_434697	Asia / Thailand / Nonthaburi	2020-03-03
EPI_ISL_430837	Asia / Thailand / Nonthaburi	2020-03-03
EPI_ISL_420455	Asia / Hong Kong	2020-03-04
EPI_ISL_450508	Asia / Lebanon / Beirut	2020-03-04
EPI_ISL_450510	Asia / Lebanon / Beirut	2020-03-04
EPI_ISL_450511	Asia / Lebanon / Beirut	2020-03-04
EPI_ISL_417444	Asia / Pakistan / Gilgit	2020-03-04
EPI_ISL_420101	Asia / Singapore	2020-03-04
EPI_ISL_422407	Asia / Taiwan / Taipei	2020-03-04
EPI_ISL_416479	Asia / Georgia / Tbilisi	2020-03-05
EPI_ISL_430440	Asia / Malaysia	2020-03-05
EPI_ISL_430439	Asia / Malaysia	2020-03-05
EPI_ISL_443201	Asia / Singapore	2020-03-05
EPI_ISL_420102	Asia / Singapore	2020-03-05
EPI_ISL_420103	Asia / Singapore	2020-03-05
EPI_ISL_420104	Asia / Singapore	2020-03-05
EPI_ISL_417519	Asia / Taiwan / Taoyuan	2020-03-05
EPI_ISL_420105	Asia / Singapore	2020-03-06
EPI_ISL_420106	Asia / Singapore	2020-03-06
EPI_ISL_416430	Asia / Vietnam / Hanoi	2020-03-06
EPI_ISL_416431	Asia / Vietnam / Hanoi	2020-03-06
EPI_ISL_429239	Asia / China / Yunnan	2020-03-06
EPI_ISL_416432	Asia / Saudi Arabia / Riyadh	2020-03-07
EPI_ISL_416428	Asia / Vietnam / Quangning	2020-03-07
EPI_ISL_435303	Asia / Vietnam / Hanoi	2020-03-07
EPI_ISL_435305	Asia / Vietnam / Hanoi	2020-03-07
EPI_ISL_416477	Asia / Georgia / Tbilisi	2020-03-08
EPI_ISL_450405	Asia / Hong Kong	2020-03-08
EPI_ISL_419296	Asia / Japan / Kochi	2020-03-08
EPI_ISL_430840	Asia / Philippines	2020-03-08
EPI_ISL_428823	Asia / Singapore	2020-03-08
EPI_ISL_428828	Asia / Singapore	2020-03-08
EPI_ISL_428829	Asia / Singapore	2020-03-08
EPI_ISL_424349	Asia / Iran	2020-03-09
EPI_ISL_442523	Asia / Iran / Semnan	2020-03-09
EPI_ISL_420890	Asia / Japan	2020-03-09
EPI_ISL_419299	Asia / Japan / Ishikawa	2020-03-09
EPI_ISL_450517	Asia / Lebanon / Beirut	2020-03-09
EPI_ISL_450513	Asia / Lebanon / Beirut	2020-03-09
EPI_ISL_420107	Asia / Singapore	2020-03-09
EPI_ISL_417520	Asia / Taiwan / Taoyuan	2020-03-09
EPI_ISL_435308	Asia / Vietnam	2020-03-09
EPI_ISL_435310	Asia / Vietnam	2020-03-09
EPI_ISL_424352	Asia / China / Anhui / Fuyang	2020-03-10
EPI_ISL_415643	Asia / Georgia / Tbilisi	2020-03-10
EPI_ISL_415642	Asia / Georgia / Tbilisi	2020-03-10
EPI_ISL_424361	Asia / India	2020-03-10
EPI_ISL_421662	Asia / India	2020-03-10
EPI_ISL_421663	Asia / India	2020-03-10
EPI_ISL_421664	Asia / India	2020-03-10
EPI_ISL_421665	Asia / India	2020-03-10
EPI_ISL_421666	Asia / India	2020-03-10
EPI_ISL_421667	Asia / India	2020-03-10
EPI_ISL_421668	Asia / India	2020-03-10
EPI_ISL_424362	Asia / India	2020-03-10
EPI_ISL_419297	Asia / Japan / Chiba	2020-03-10
EPI_ISL_419298	Asia / Japan / Chiba	2020-03-10
EPI_ISL_430838	Asia / Philippines	2020-03-10
EPI_ISL_416521	Asia / Saudi Arabia	2020-03-10
EPI_ISL_416522	Asia / Saudi Arabia	2020-03-10
EPI_ISL_420108	Asia / Singapore	2020-03-10
EPI_ISL_428671	Asia / Sri Lanka	2020-03-10
EPI_ISL_417521	Asia / Taiwan / Taoyuan	2020-03-10
EPI_ISL_435129	Asia / United Arab Emirates	2020-03-10
EPI_ISL_435133	Asia / United Arab Emirates	2020-03-10
EPI_ISL_435311	Asia / Vietnam	2020-03-10
EPI_ISL_435312	Asia / Vietnam	2020-03-10
EPI_ISL_443187	Asia / Brunei	2020-03-11
EPI_ISL_435674	Asia / Brunei	2020-03-11
EPI_ISL_435675	Asia / Brunei	2020-03-11
EPI_ISL_416480	Asia / Georgia / Tbilisi	2020-03-11
EPI_ISL_431102	Asia / India / Telangana / Hyderabad	2020-03-11
EPI_ISL_419301	Asia / Japan / Saitama	2020-03-11
EPI_ISL_416524	Asia / Japan / Saitama	2020-03-11
EPI_ISL_416525	Asia / Japan / Saitama	2020-03-11
EPI_ISL_450515	Asia / Lebanon / Beirut	2020-03-11
EPI_ISL_430839	Asia / Philippines	2020-03-11
EPI_ISL_443195	Asia / Singapore	2020-03-11
EPI_ISL_443196	Asia / Singapore	2020-03-11
EPI_ISL_420109	Asia / Singapore	2020-03-11
EPI_ISL_420110	Asia / Singapore	2020-03-11
EPI_ISL_447253	Asia / Taiwan / Taipei	2020-03-11
EPI_ISL_437611	Asia / Thailand	2020-03-11
EPI_ISL_435136	Asia / United Arab Emirates	2020-03-11
EPI_ISL_421669	Asia / India	2020-03-12
EPI_ISL_421670	Asia / India	2020-03-12
EPI_ISL_421671	Asia / India	2020-03-12
EPI_ISL_421672	Asia / India	2020-03-12
EPI_ISL_424363	Asia / India	2020-03-12
EPI_ISL_435060	Asia / India / Uttar Pradesh / Noida	2020-03-12
EPI_ISL_419302	Asia / Japan / Saitama	2020-03-12
EPI_ISL_419303	Asia / Japan / Saitama	2020-03-12
EPI_ISL_419309	Asia / Japan / Chiba	2020-03-12
EPI_ISL_419313	Asia / Pakistan / KPK	2020-03-12
EPI_ISL_443198	Asia / Singapore	2020-03-12
EPI_ISL_420111	Asia / Singapore	2020-03-12
EPI_ISL_437610	Asia / Thailand	2020-03-12
EPI_ISL_437609	Asia / Thailand	2020-03-12
EPI_ISL_435119	Asia / United Arab Emirates	2020-03-12
EPI_ISL_435123	Asia / United Arab Emirates	2020-03-12
EPI_ISL_435130	Asia / United Arab Emirates	2020-03-12
EPI_ISL_435140	Asia / United Arab Emirates	2020-03-12
EPI_ISL_435141	Asia / United Arab Emirates	2020-03-12
EPI_ISL_431118	Asia / China / Fujian	2020-03-13
EPI_ISL_416482	Asia / Georgia / Tbilisi	2020-03-13
EPI_ISL_435063	Asia / India / Delhi	2020-03-13
EPI_ISL_419310	Asia / Japan / Chiba	2020-03-13
EPI_ISL_419311	Asia / Japan / Chiba	2020-03-13
EPI_ISL_450514	Asia / Lebanon / Beirut	2020-03-13
EPI_ISL_422430	Asia / Singapore	2020-03-13
EPI_ISL_428831	Asia / Singapore	2020-03-13
EPI_ISL_417522	Asia / Taiwan / Taoyuan	2020-03-13
EPI_ISL_417523	Asia / Taiwan / Taoyuan	2020-03-13
EPI_ISL_422408	Asia / Taiwan / Taipei	2020-03-13
EPI_ISL_422409	Asia / Taiwan / Taipei	2020-03-13
EPI_ISL_422410	Asia / Taiwan / Taipei	2020-03-13
EPI_ISL_447921	Asia / Thailand / Bangkok	2020-03-13
EPI_ISL_429164	Asia / Thailand / Bangkok	2020-03-13
EPI_ISL_429165	Asia / Thailand / Bangkok	2020-03-13
EPI_ISL_429166	Asia / Thailand / Bangkok	2020-03-13
EPI_ISL_429167	Asia / Thailand / Bangkok	2020-03-13
EPI_ISL_434698	Asia / Thailand / Bangkok	2020-03-13
EPI_ISL_434699	Asia / Thailand / Bangkok	2020-03-13
EPI_ISL_434700	Asia / Thailand / Bangkok	2020-03-13
EPI_ISL_437608	Asia / Thailand	2020-03-13
EPI_ISL_435313	Asia / Vietnam / Hanoi	2020-03-13
EPI_ISL_435314	Asia / Vietnam / Hanoi	2020-03-13
EPI_ISL_430743	Asia / China / Beijing	2020-03-14
EPI_ISL_430744	Asia / China / Beijing	2020-03-14
EPI_ISL_430745	Asia / China / Beijing	2020-03-14
EPI_ISL_430746	Asia / China / Beijing	2020-03-14
EPI_ISL_416478	Asia / Georgia / Tbilisi	2020-03-14
EPI_ISL_421222	Asia / China / Hangzhou	2020-03-14
EPI_ISL_430018	Asia / Hong Kong	2020-03-14
EPI_ISL_430063	Asia / Hong Kong	2020-03-14
EPI_ISL_417919	Asia / Malaysia / Kuala Lumpur	2020-03-14
EPI_ISL_417524	Asia / Taiwan / Taoyuan	2020-03-14
EPI_ISL_417525	Asia / Taiwan / Taoyuan	2020-03-14
EPI_ISL_422411	Asia / Taiwan / Taipei	2020-03-14
EPI_ISL_422412	Asia / Taiwan / Taipei	2020-03-14
EPI_ISL_427392	Asia / Taiwan / New Taipei City	2020-03-14
EPI_ISL_434701	Asia / Thailand / Nonthaburi	2020-03-14
EPI_ISL_434702	Asia / Thailand / Bangkok	2020-03-14
EPI_ISL_434703	Asia / Thailand / Bangkok	2020-03-14
EPI_ISL_450197	Asia / Thailand / Nonthaburi	2020-03-14
EPI_ISL_435122	Asia / United Arab Emirates	2020-03-14
EPI_ISL_435120	Asia / United Arab Emirates	2020-03-14
EPI_ISL_435142	Asia / United Arab Emirates	2020-03-14
EPI_ISL_431180	Asia / China / Fujian	2020-03-15
EPI_ISL_421221	Asia / China / Hangzhou	2020-03-15
EPI_ISL_435101	Asia / India / Ladakh	2020-03-15
EPI_ISL_435102	Asia / India / Ladakh	2020-03-15
EPI_ISL_435108	Asia / India / Delhi	2020-03-15
EPI_ISL_435065	Asia / India / Delhi	2020-03-15
EPI_ISL_447250	Asia / Israel	2020-03-15
EPI_ISL_422424	Asia / Kuwait / Dasman	2020-03-15
EPI_ISL_450516	Asia / Lebanon / Beirut	2020-03-15
EPI_ISL_450509	Asia / Lebanon / Beirut	2020-03-15
EPI_ISL_428491	Asia / Taiwan	2020-03-15
EPI_ISL_447614	Asia / Taiwan / Taipei	2020-03-15
EPI_ISL_427393	Asia / Taiwan / Taipei	2020-03-15
EPI_ISL_435127	Asia / United Arab Emirates	2020-03-15
EPI_ISL_435128	Asia / United Arab Emirates	2020-03-15
EPI_ISL_435132	Asia / United Arab Emirates	2020-03-15
EPI_ISL_448222	Asia / Vietnam / Ho Chi Minh City	2020-03-15
EPI_ISL_435315	Asia / Vietnam	2020-03-15
EPI_ISL_431240	Asia / China / Fujian	2020-03-16
EPI_ISL_416481	Asia / Georgia / Tbilisi	2020-03-16
EPI_ISL_450404	Asia / Hong Kong	2020-03-16
EPI_ISL_431103	Asia / India / Telangana / Hyderabad	2020-03-16
EPI_ISL_435110	Asia / India / Delhi	2020-03-16
EPI_ISL_435061	Asia / India / Delhi	2020-03-16
EPI_ISL_435062	Asia / India / Punjab	2020-03-16
EPI_ISL_429993	Asia / Jordan / Amman	2020-03-16
EPI_ISL_429997	Asia / Jordan / Amman	2020-03-16
EPI_ISL_430002	Asia / Jordan / Amman	2020-03-16
EPI_ISL_430003	Asia / Jordan / Amman	2020-03-16
EPI_ISL_434516	Asia / Jordan / Amman	2020-03-16
EPI_ISL_421652	Asia / Kuwait / Dasman	2020-03-16
EPI_ISL_422426	Asia / Kuwait / Dasman	2020-03-16
EPI_ISL_422427	Asia / Kuwait / Dasman	2020-03-16
EPI_ISL_451958	Asia / Pakistan / Karachi	2020-03-16
EPI_ISL_443193	Asia / Singapore	2020-03-16
EPI_ISL_443194	Asia / Singapore	2020-03-16
EPI_ISL_443199	Asia / Singapore	2020-03-16
EPI_ISL_443226	Asia / Singapore	2020-03-16
EPI_ISL_443227	Asia / Singapore	2020-03-16
EPI_ISL_443229	Asia / Singapore	2020-03-16
EPI_ISL_428824	Asia / Singapore	2020-03-16
EPI_ISL_428825	Asia / Singapore	2020-03-16
EPI_ISL_428670	Asia / Sri Lanka	2020-03-16
EPI_ISL_428490	Asia / Taiwan	2020-03-16
EPI_ISL_424972	Asia / Taiwan / Taoyuan	2020-03-16
EPI_ISL_422413	Asia / Taiwan / Taipei	2020-03-16
EPI_ISL_422414	Asia / Taiwan / Taipei	2020-03-16
EPI_ISL_447254	Asia / Taiwan / Taipei	2020-03-16
EPI_ISL_434705	Asia / Thailand / Bangkok	2020-03-16
EPI_ISL_434706	Asia / Thailand / Bangkok	2020-03-16
EPI_ISL_437607	Asia / Thailand	2020-03-16
EPI_ISL_435124	Asia / United Arab Emirates	2020-03-16
EPI_ISL_435125	Asia / United Arab Emirates	2020-03-16
EPI_ISL_431780	Asia / China / Fujian	2020-03-17
EPI_ISL_424364	Asia / India	2020-03-17
EPI_ISL_424365	Asia / India	2020-03-17
EPI_ISL_450325	Asia / India / Maharashtra	2020-03-17
EPI_ISL_435103	Asia / India / Ladakh	2020-03-17
EPI_ISL_435104	Asia / India / Ladakh	2020-03-17
EPI_ISL_435105	Asia / India / Ladakh	2020-03-17
EPI_ISL_435109	Asia / India / Delhi	2020-03-17
EPI_ISL_435281	Asia / Indonesia / Jakarta	2020-03-17
EPI_ISL_447416	Asia / Israel / Tel Aviv District	2020-03-17
EPI_ISL_447415	Asia / Israel / Tel Aviv District	2020-03-17
EPI_ISL_447414	Asia / Israel / Jerusalem District	2020-03-17
EPI_ISL_447413	Asia / Israel / Jerusalem District	2020-03-17
EPI_ISL_447412	Asia / Israel / Jerusalem District	2020-03-17
EPI_ISL_447411	Asia / Israel / Jerusalem District	2020-03-17
EPI_ISL_447410	Asia / Israel / Jerusalem District	2020-03-17
EPI_ISL_447409	Asia / Israel / Jerusalem District	2020-03-17
EPI_ISL_447408	Asia / Israel / Jerusalem District	2020-03-17
EPI_ISL_447407	Asia / Israel / Jerusalem District	2020-03-17
EPI_ISL_447329	Asia / Israel / South District	2020-03-17
EPI_ISL_447328	Asia / Israel / North District	2020-03-17
EPI_ISL_419304	Asia / Japan / Saitama	2020-03-17
EPI_ISL_429994	Asia / Jordan / Amman	2020-03-17
EPI_ISL_429999	Asia / Jordan / Amman	2020-03-17
EPI_ISL_430001	Asia / Jordan / Amman	2020-03-17
EPI_ISL_430004	Asia / Jordan / Amman	2020-03-17
EPI_ISL_430014	Asia / Jordan / Amman	2020-03-17
EPI_ISL_443230	Asia / Singapore	2020-03-17
EPI_ISL_443231	Asia / Singapore	2020-03-17
EPI_ISL_443232	Asia / Singapore	2020-03-17
EPI_ISL_443233	Asia / Singapore	2020-03-17
EPI_ISL_443234	Asia / Singapore	2020-03-17
EPI_ISL_443235	Asia / Singapore	2020-03-17
EPI_ISL_443236	Asia / Singapore	2020-03-17
EPI_ISL_443237	Asia / Singapore	2020-03-17
EPI_ISL_443238	Asia / Singapore	2020-03-17
EPI_ISL_443239	Asia / Singapore	2020-03-17
EPI_ISL_443240	Asia / Singapore	2020-03-17
EPI_ISL_428826	Asia / Singapore	2020-03-17
EPI_ISL_428827	Asia / Singapore	2020-03-17
EPI_ISL_424969	Asia / Taiwan / Taoyuan	2020-03-17
EPI_ISL_424970	Asia / Taiwan / Taoyuan	2020-03-17
EPI_ISL_424971	Asia / Taiwan / Taoyuan	2020-03-17
EPI_ISL_424973	Asia / Taiwan / Taoyuan	2020-03-17
EPI_ISL_422415	Asia / Taiwan / Taipei	2020-03-17
EPI_ISL_426630	Asia / Taiwan / New Taipei city	2020-03-17
EPI_ISL_426631	Asia / Taiwan / New Taipei City	2020-03-17
EPI_ISL_426632	Asia / Taiwan / New Taipei City	2020-03-17
EPI_ISL_428230	Asia / Taiwan / New Taipei City	2020-03-17
EPI_ISL_447255	Asia / Taiwan / New Taipei City	2020-03-17
EPI_ISL_429168	Asia / Thailand / Bangkok	2020-03-17
EPI_ISL_429169	Asia / Thailand / Bangkok	2020-03-17
EPI_ISL_429170	Asia / Thailand / Bangkok	2020-03-17
EPI_ISL_434704	Asia / Thailand / Bangkok	2020-03-17
EPI_ISL_430841	Asia / Thailand / Bangkok	2020-03-17
EPI_ISL_450739	Asia / Vietnam / Ho Chi Minh City	2020-03-17
EPI_ISL_435316	Asia / Vietnam / Hanoi	2020-03-17
EPI_ISL_450403	Asia / Hong Kong	2020-03-18
EPI_ISL_431292	Asia / China / Fujian	2020-03-18
EPI_ISL_431784	Asia / China / Fujian	2020-03-18
EPI_ISL_435064	Asia / India / Delhi	2020-03-18
EPI_ISL_435070	Asia / India / Delhi	2020-03-18
EPI_ISL_435066	Asia / India / Delhi	2020-03-18
EPI_ISL_435067	Asia / India / Delhi	2020-03-18
EPI_ISL_435069	Asia / India / Delhi	2020-03-18
EPI_ISL_435068	Asia / India / Delhi	2020-03-18
EPI_ISL_435106	Asia / India / Ladakh	2020-03-18
EPI_ISL_447327	Asia / Israel / South District	2020-03-18
EPI_ISL_447326	Asia / Israel / South Coast District	2020-03-18
EPI_ISL_447325	Asia / Israel / South Coast District	2020-03-18
EPI_ISL_447324	Asia / Israel / South District	2020-03-18
EPI_ISL_419305	Asia / Japan / Saitama	2020-03-18
EPI_ISL_417918	Asia / Malaysia / Kuala Lumpur	2020-03-18
EPI_ISL_451968	Eurasia / Russia / Moscow	2020-03-18
EPI_ISL_437481	Asia / Saudi Arabia / Makkah	2020-03-18
EPI_ISL_443166	Asia / Saudi Arabia / Makkah	2020-03-18
EPI_ISL_443197	Asia / Singapore	2020-03-18
EPI_ISL_443200	Asia / Singapore	2020-03-18
EPI_ISL_443202	Asia / Singapore	2020-03-18
EPI_ISL_443203	Asia / Singapore	2020-03-18
EPI_ISL_443204	Asia / Singapore	2020-03-18
EPI_ISL_443205	Asia / Singapore	2020-03-18
EPI_ISL_443206	Asia / Singapore	2020-03-18
EPI_ISL_443207	Asia / Singapore	2020-03-18
EPI_ISL_443208	Asia / Singapore	2020-03-18
EPI_ISL_443209	Asia / Singapore	2020-03-18
EPI_ISL_443210	Asia / Singapore	2020-03-18
EPI_ISL_443211	Asia / Singapore	2020-03-18
EPI_ISL_443214	Asia / Singapore	2020-03-18
EPI_ISL_443215	Asia / Singapore	2020-03-18
EPI_ISL_443228	Asia / Singapore	2020-03-18
EPI_ISL_443241	Asia / Singapore	2020-03-18
EPI_ISL_443242	Asia / Singapore	2020-03-18
EPI_ISL_443243	Asia / Singapore	2020-03-18
EPI_ISL_435697	Asia / Singapore	2020-03-18
EPI_ISL_435698	Asia / Singapore	2020-03-18
EPI_ISL_435699	Asia / Singapore	2020-03-18
EPI_ISL_435700	Asia / Singapore	2020-03-18
EPI_ISL_443188	Asia / Singapore	2020-03-18
EPI_ISL_443189	Asia / Singapore	2020-03-18
EPI_ISL_420083	Asia / Taiwan	2020-03-18
EPI_ISL_424974	Asia / Taiwan / Taoyuan	2020-03-18
EPI_ISL_424975	Asia / Taiwan / Taoyuan	2020-03-18
EPI_ISL_424978	Asia / Taiwan / Taoyuan	2020-03-18
EPI_ISL_444275	Asia / Taiwan / Taoyuan	2020-03-18
EPI_ISL_422416	Asia / Taiwan / Taipei	2020-03-18
EPI_ISL_422417	Asia / Taiwan / Taipei	2020-03-18
EPI_ISL_428229	Asia / Taiwan / Taipei	2020-03-18
EPI_ISL_423043	Asia / Thailand / Bangkok	2020-03-18
EPI_ISL_429171	Asia / Thailand / Bangkok	2020-03-18
EPI_ISL_434707	Asia / Thailand / Pathum Thani	2020-03-18
EPI_ISL_434708	Asia / Thailand	2020-03-18
EPI_ISL_430842	Asia / Thailand / Nonthaburi	2020-03-18
EPI_ISL_437606	Asia / Thailand	2020-03-18
EPI_ISL_437605	Asia / Thailand	2020-03-18
EPI_ISL_435143	Asia / United Arab Emirates	2020-03-18
EPI_ISL_435317	Asia / Vietnam / Hanoi	2020-03-18
EPI_ISL_431781	Asia / China / Fujian	2020-03-19
EPI_ISL_431783	Asia / China / Fujian	2020-03-19
EPI_ISL_437536	Asia / India / West Bengal / South 24 Parganas	2020-03-19
EPI_ISL_435282	Asia / Indonesia / Jakarta	2020-03-19
EPI_ISL_447323	Asia / Israel / South District	2020-03-19
EPI_ISL_419308	Asia / Japan / Saitama	2020-03-19
EPI_ISL_430007	Asia / Jordan / Amman	2020-03-19
EPI_ISL_430011	Asia / Jordan / Amman	2020-03-19
EPI_ISL_443216	Asia / Singapore	2020-03-19
EPI_ISL_428672	Asia / Sri Lanka	2020-03-19
EPI_ISL_420082	Asia / Taiwan	2020-03-19
EPI_ISL_421641	Asia / Taiwan / Taipei	2020-03-19
EPI_ISL_422418	Asia / Taiwan / Taipei	2020-03-19
EPI_ISL_422419	Asia / Taiwan / Taipei	2020-03-19
EPI_ISL_447615	Asia / Taiwan / Taipei	2020-03-19
EPI_ISL_422420	Asia / Taiwan / Taipei	2020-03-19
EPI_ISL_422421	Asia / Taiwan / Taipei	2020-03-19
EPI_ISL_422422	Asia / Taiwan / Taipei	2020-03-19
EPI_ISL_436100	Asia / Taiwan / New Taipei City	2020-03-19
EPI_ISL_436101	Asia / Taiwan / New Taipei City	2020-03-19
EPI_ISL_436102	Asia / Taiwan / New Taipei City	2020-03-19
EPI_ISL_437603	Asia / Thailand	2020-03-19
EPI_ISL_431117	Asia / India / Telangana / Hyderabad	2020-03-20
EPI_ISL_447322	Asia / Israel / South District	2020-03-20
EPI_ISL_419300	Asia / Japan / Ishikawa	2020-03-20
EPI_ISL_419306	Asia / Japan / Saitama	2020-03-20
EPI_ISL_419307	Asia / Japan / Saitama	2020-03-20
EPI_ISL_417917	Asia / Malaysia / Kuala Lumpur	2020-03-20
EPI_ISL_451963	Eurasia / Russia / Moscow	2020-03-20
EPI_ISL_451965	Eurasia / Russia / Moscow	2020-03-20
EPI_ISL_443218	Asia / Singapore	2020-03-20
EPI_ISL_443219	Asia / Singapore	2020-03-20
EPI_ISL_443221	Asia / Singapore	2020-03-20
EPI_ISL_443222	Asia / Singapore	2020-03-20
EPI_ISL_443223	Asia / Singapore	2020-03-20
EPI_ISL_443224	Asia / Singapore	2020-03-20
EPI_ISL_443225	Asia / Singapore	2020-03-20
EPI_ISL_443248	Asia / Singapore	2020-03-20
EPI_ISL_443249	Asia / Singapore	2020-03-20
EPI_ISL_420085	Asia / Taiwan	2020-03-20
EPI_ISL_444277	Asia / Taiwan / Taoyuan	2020-03-20
EPI_ISL_444278	Asia / Taiwan / Taoyuan	2020-03-20
EPI_ISL_447256	Asia / Taiwan / Taipei	2020-03-20
EPI_ISL_447591	Asia / Taiwan / Taipei	2020-03-20
EPI_ISL_423040	Asia / Thailand / Bangkok	2020-03-20
EPI_ISL_450723	Asia / Thailand / Bangkok	2020-03-20
EPI_ISL_437602	Asia / Thailand	2020-03-20
EPI_ISL_450741	Asia / Vietnam / Ho Chi Minh City	2020-03-20
EPI_ISL_435676	Asia / Brunei	2020-03-21
EPI_ISL_435677	Asia / Brunei	2020-03-21
EPI_ISL_431779	Asia / China / Fujian	2020-03-21
EPI_ISL_430468	Asia / India / West_Bengal / Kolkata	2020-03-21
EPI_ISL_430464	Asia / India / West Bengal / Kolkata	2020-03-21
EPI_ISL_447310	Asia / Israel / South Coast District	2020-03-21
EPI_ISL_447309	Asia / Israel / South Coast District	2020-03-21
EPI_ISL_447308	Asia / Israel / South Coast District	2020-03-21
EPI_ISL_430456	Asia / Philippines	2020-03-21
EPI_ISL_451967	Eurasia / Russia / Moscow	2020-03-21
EPI_ISL_443217	Asia / Singapore	2020-03-21
EPI_ISL_443220	Asia / Singapore	2020-03-21
EPI_ISL_420084	Asia / Taiwan	2020-03-21
EPI_ISL_444276	Asia / Taiwan / Taoyuan	2020-03-21
EPI_ISL_447616	Asia / Taiwan / Taipei	2020-03-21
EPI_ISL_423039	Asia / Thailand / Bangkok	2020-03-21
EPI_ISL_423041	Asia / Thailand / Bangkok	2020-03-21
EPI_ISL_429172	Asia / Thailand / Bangkok	2020-03-21
EPI_ISL_429173	Asia / Thailand / Bangkok	2020-03-21
EPI_ISL_431782	Asia / China / Fujian	2020-03-22
EPI_ISL_447321	Asia / Israel / South District	2020-03-22
EPI_ISL_447320	Asia / Israel / South District	2020-03-22
EPI_ISL_447319	Asia / Israel / South District	2020-03-22
EPI_ISL_447307	Asia / Israel / South Coast District	2020-03-22
EPI_ISL_447306	Asia / Israel / South Coast District	2020-03-22
EPI_ISL_429992	Asia / Jordan / Amman	2020-03-22
EPI_ISL_435045	Asia / Kazakhstan / Nur-Sultan	2020-03-22
EPI_ISL_417920	Asia / Malaysia / Kuala Lumpur	2020-03-22
EPI_ISL_431833	Asia / Philippines / Manila	2020-03-22
EPI_ISL_430843	Asia / Philippines	2020-03-22
EPI_ISL_430844	Asia / Philippines	2020-03-22
EPI_ISL_451964	Eurasia / Russia / Moscow	2020-03-22
EPI_ISL_451969	Eurasia / Russia / Moscow	2020-03-22
EPI_ISL_451970	Eurasia / Russia / Moscow	2020-03-22
EPI_ISL_437468	Asia / Saudi Arabia / Makkah	2020-03-22
EPI_ISL_421651	Asia / Taiwan / Taipei	2020-03-22
EPI_ISL_427394	Asia / Taiwan / New Taipei City	2020-03-22
EPI_ISL_437336	Asia / Taiwan / New Taipei City	2020-03-22
EPI_ISL_447305	Asia / Israel / South Coast District	2020-03-23
EPI_ISL_447304	Asia / Israel / South Coast District	2020-03-23
EPI_ISL_445183	Asia / Japan	2020-03-23
EPI_ISL_429996	Asia / Jordan / Amman	2020-03-23
EPI_ISL_430006	Asia / Jordan / Amman	2020-03-23
EPI_ISL_417420	Asia / China / NanChang	2020-03-23
EPI_ISL_430845	Asia / Philippines	2020-03-23
EPI_ISL_427404	Asia / Qatar / Doha	2020-03-23
EPI_ISL_427405	Asia / Qatar / Doha	2020-03-23
EPI_ISL_427406	Asia / Qatar / Doha	2020-03-23
EPI_ISL_427407	Asia / Qatar / Doha	2020-03-23
EPI_ISL_427408	Asia / Qatar / Doha	2020-03-23
EPI_ISL_427409	Asia / Qatar / Doha	2020-03-23
EPI_ISL_427410	Asia / Qatar / Doha	2020-03-23
EPI_ISL_427411	Asia / Qatar / Doha	2020-03-23
EPI_ISL_427412	Asia / Qatar / Doha	2020-03-23
EPI_ISL_427414	Asia / Qatar / Doha	2020-03-23
EPI_ISL_427415	Asia / Qatar / Doha	2020-03-23
EPI_ISL_427416	Asia / Qatar / Doha	2020-03-23
EPI_ISL_427417	Asia / Qatar / Doha	2020-03-23
EPI_ISL_427418	Asia / Qatar / Doha	2020-03-23
EPI_ISL_427419	Asia / Qatar / Doha	2020-03-23
EPI_ISL_427420	Asia / Qatar / Doha	2020-03-23
EPI_ISL_437459	Asia / Saudi Arabia / Makkah	2020-03-23
EPI_ISL_437460	Asia / Saudi Arabia / Makkah	2020-03-23
EPI_ISL_437461	Asia / Saudi Arabia / Makkah	2020-03-23
EPI_ISL_437462	Asia / Saudi Arabia / Makkah	2020-03-23
EPI_ISL_437463	Asia / Saudi Arabia / Makkah	2020-03-23
EPI_ISL_437464	Asia / Saudi Arabia / Makkah	2020-03-23
EPI_ISL_437465	Asia / Saudi Arabia / Makkah	2020-03-23
EPI_ISL_437466	Asia / Saudi Arabia / Makkah	2020-03-23
EPI_ISL_437467	Asia / Saudi Arabia / Makkah	2020-03-23
EPI_ISL_429883	Asia / Taiwan	2020-03-23
EPI_ISL_427395	Asia / Taiwan / Keelung	2020-03-23
EPI_ISL_427396	Asia / Taiwan / New Taipei City	2020-03-23
EPI_ISL_437626	Asia / India / Telengana / Hyderabad	2020-03-24
EPI_ISL_447303	Asia / Israel / South Coast District	2020-03-24
EPI_ISL_447302	Asia / Israel / South Coast District	2020-03-24
EPI_ISL_447301	Asia / Israel / South Coast District	2020-03-24
EPI_ISL_447300	Asia / Israel / South Coast District	2020-03-24
EPI_ISL_447299	Asia / Israel / South Coast District	2020-03-24
EPI_ISL_447298	Asia / Israel / South Coast District	2020-03-24
EPI_ISL_447297	Asia / Israel / South Coast District	2020-03-24
EPI_ISL_447296	Asia / Israel / South Coast District	2020-03-24
EPI_ISL_447262	Asia / Israel / South Coast District	2020-03-24
EPI_ISL_430015	Asia / Jordan / Amman	2020-03-24
EPI_ISL_427397	Asia / Taiwan / Taipei	2020-03-24
EPI_ISL_428231	Asia / Taiwan / New Taipei City	2020-03-24
EPI_ISL_436103	Asia / Taiwan / New Taipei City	2020-03-24
EPI_ISL_423042	Asia / Thailand / Bangkok	2020-03-24
EPI_ISL_450743	Asia / Vietnam / Ho Chi Minh City	2020-03-24
EPI_ISL_438139	Asia / India / Telengana / Hyderabad	2020-03-25
EPI_ISL_435071	Asia / India / Delhi	2020-03-25
EPI_ISL_437187	Asia / Indonesia / Surabaya	2020-03-25
EPI_ISL_447295	Asia / Israel / South Coast District	2020-03-25
EPI_ISL_447294	Asia / Israel / South Coast District	2020-03-25
EPI_ISL_447293	Asia / Israel / South Coast District	2020-03-25
EPI_ISL_447292	Asia / Israel / South Coast District	2020-03-25
EPI_ISL_447280	Asia / Israel / South Coast District	2020-03-25
EPI_ISL_447279	Asia / Israel / South Coast District	2020-03-25
EPI_ISL_447278	Asia / Israel / South Coast District	2020-03-25
EPI_ISL_447277	Asia / Israel / South Coast District	2020-03-25
EPI_ISL_447276	Asia / Israel / South Coast District	2020-03-25
EPI_ISL_447275	Asia / Israel / South Coast District	2020-03-25
EPI_ISL_447274	Asia / Israel / South Coast District	2020-03-25
EPI_ISL_447273	Asia / Israel / South Coast District	2020-03-25
EPI_ISL_447272	Asia / Israel / South Coast District	2020-03-25
EPI_ISL_447271	Asia / Israel / South Coast District	2020-03-25
EPI_ISL_447270	Asia / Israel / South Coast District	2020-03-25
EPI_ISL_447269	Asia / Israel / South Coast District	2020-03-25
EPI_ISL_447268	Asia / Israel / South Coast District	2020-03-25
EPI_ISL_438970	Asia / Japan / Kanto	2020-03-25
EPI_ISL_435046	Asia / Kazakhstan / Nur-Sultan	2020-03-25
EPI_ISL_435047	Asia / Kazakhstan / Nur-Sultan	2020-03-25
EPI_ISL_435678	Asia / Singapore	2020-03-25
EPI_ISL_447617	Asia / Taiwan / Taipei	2020-03-25
EPI_ISL_447618	Asia / Taiwan / Taipei	2020-03-25
EPI_ISL_427398	Asia / Taiwan / New Taipei City	2020-03-25
EPI_ISL_447257	Asia / Taiwan / New Taipei City	2020-03-25
EPI_ISL_429174	Asia / Thailand / Bangkok	2020-03-25
EPI_ISL_450742	Asia / Vietnam / Ho Chi Minh City	2020-03-25
EPI_ISL_450744	Asia / Vietnam / Ho Chi Minh City	2020-03-25
EPI_ISL_450324	Asia / India / Maharashtra	2020-03-26
EPI_ISL_435072	Asia / India / Delhi	2020-03-26
EPI_ISL_435073	Asia / India / Delhi	2020-03-26
EPI_ISL_430466	Asia / India / West Bengal / Tehatta	2020-03-26
EPI_ISL_437189	Asia / Indonesia / Jakarta	2020-03-26
EPI_ISL_437190	Asia / Indonesia / Jakarta	2020-03-26
EPI_ISL_437512	Asia / Iran	2020-03-26
EPI_ISL_442044	Asia / Iran / Tehran	2020-03-26
EPI_ISL_445088	Asia / Iran	2020-03-26
EPI_ISL_447418	Asia / Israel / North District	2020-03-26
EPI_ISL_447417	Asia / Israel / North District	2020-03-26
EPI_ISL_447398	Asia / Israel / North District	2020-03-26
EPI_ISL_447397	Asia / Israel / North District	2020-03-26
EPI_ISL_447396	Asia / Israel / North District	2020-03-26
EPI_ISL_447395	Asia / Israel / North District	2020-03-26
EPI_ISL_447394	Asia / Israel / North District	2020-03-26
EPI_ISL_447291	Asia / Israel / South Coast District	2020-03-26
EPI_ISL_447290	Asia / Israel / South Coast District	2020-03-26
EPI_ISL_447289	Asia / Israel / South Coast District	2020-03-26
EPI_ISL_447288	Asia / Israel / South Coast District	2020-03-26
EPI_ISL_447287	Asia / Israel / South Coast District	2020-03-26
EPI_ISL_447286	Asia / Israel / South Coast District	2020-03-26
EPI_ISL_447263	Asia / Israel / South Coast District	2020-03-26
EPI_ISL_447261	Asia / Israel / South Coast District	2020-03-26
EPI_ISL_447260	Asia / Israel / South Coast District	2020-03-26
EPI_ISL_430005	Asia / Jordan / Amman	2020-03-26
EPI_ISL_434554	Asia / Philippines / Manila	2020-03-26
EPI_ISL_434555	Asia / Philippines / Manila	2020-03-26
EPI_ISL_434556	Asia / Philippines / Manila	2020-03-26
EPI_ISL_447619	Asia / Taiwan / Taipei	2020-03-26
EPI_ISL_436104	Asia / Taiwan / New Taipei City	2020-03-26
EPI_ISL_450745	Asia / Vietnam / Ho Chi Minh City	2020-03-26
EPI_ISL_450323	Asia / India / Maharashtra	2020-03-27
EPI_ISL_437191	Asia / Indonesia / Jakarta	2020-03-27
EPI_ISL_447399	Asia / Israel / North District	2020-03-27
EPI_ISL_447285	Asia / Israel / South Coast District	2020-03-27
EPI_ISL_438972	Asia / Japan / Kanto	2020-03-27
EPI_ISL_434557	Asia / Philippines / Manila	2020-03-27
EPI_ISL_436105	Asia / Taiwan / Taipei	2020-03-27
EPI_ISL_450738	Asia / Vietnam / Ho Chi Minh City	2020-03-27
EPI_ISL_420140	Asia / Georgia / Tbilisi	2020-03-28
EPI_ISL_435098	Asia / India	2020-03-28
EPI_ISL_435083	Asia / India / Tamil Nadu	2020-03-28
EPI_ISL_435092	Asia / India / Tamil Nadu	2020-03-28
EPI_ISL_435091	Asia / India / Tamil Nadu	2020-03-28
EPI_ISL_435081	Asia / India / West Bengal	2020-03-28
EPI_ISL_435074	Asia / India / West Bengal	2020-03-28
EPI_ISL_435112	Asia / India / Bihar	2020-03-28
EPI_ISL_435097	Asia / India / West Bengal	2020-03-28
EPI_ISL_430465	Asia / India / West Bengal / Darjeeling	2020-03-28
EPI_ISL_447393	Asia / Israel / North District	2020-03-28
EPI_ISL_447284	Asia / Israel / South Coast District	2020-03-28
EPI_ISL_447283	Asia / Israel / South Coast District	2020-03-28
EPI_ISL_429998	Asia / Jordan / Amman	2020-03-28
EPI_ISL_434558	Asia / Philippines / Manila	2020-03-28
EPI_ISL_429175	Asia / Thailand / Bangkok	2020-03-28
EPI_ISL_429176	Asia / Thailand / Bangkok	2020-03-28
EPI_ISL_429177	Asia / Thailand / Bangkok	2020-03-28
EPI_ISL_429178	Asia / Thailand / Bangkok	2020-03-28
EPI_ISL_429179	Asia / Thailand / Bangkok	2020-03-28
EPI_ISL_429180	Asia / Thailand / Bangkok	2020-03-28
EPI_ISL_429181	Asia / Thailand / Bangkok	2020-03-28
EPI_ISL_429182	Asia / Thailand / Bangkok	2020-03-28
EPI_ISL_429183	Asia / Thailand / Bangkok	2020-03-28
EPI_ISL_429184	Asia / Thailand / Bangkok	2020-03-28
EPI_ISL_446996	Asia / Thailand / Bangkok	2020-03-28
EPI_ISL_446997	Asia / Thailand / Bangkok	2020-03-28
EPI_ISL_446998	Asia / Thailand / Bangkok	2020-03-28
EPI_ISL_446999	Asia / Thailand / Bangkok	2020-03-28
EPI_ISL_447000	Asia / Thailand / Bangkok	2020-03-28
EPI_ISL_447001	Asia / Thailand / Bangkok	2020-03-28
EPI_ISL_447002	Asia / Thailand / Bangkok	2020-03-28
EPI_ISL_435084	Asia / India / Tamil Nadu	2020-03-29
EPI_ISL_435085	Asia / India / Mumbai	2020-03-29
EPI_ISL_435078	Asia / India / Tamil Nadu	2020-03-29
EPI_ISL_435093	Asia / India / Tamil Nadu	2020-03-29
EPI_ISL_435086	Asia / India / Mumbai	2020-03-29
EPI_ISL_435079	Asia / India / Tamil Nadu	2020-03-29
EPI_ISL_435099	Asia / India / Uttar Pradesh	2020-03-29
EPI_ISL_435100	Asia / India / Uttar Pradesh	2020-03-29
EPI_ISL_435082	Asia / India / Uttar Pradesh	2020-03-29
EPI_ISL_435089	Asia / India / Andhra Pradesh	2020-03-29
EPI_ISL_435090	Asia / India / Jammu	2020-03-29
EPI_ISL_435094	Asia / India / Tamil Nadu	2020-03-29
EPI_ISL_435095	Asia / India / Tamil Nadu	2020-03-29
EPI_ISL_435076	Asia / India / Haryana	2020-03-29
EPI_ISL_435077	Asia / India / Maharashtra	2020-03-29
EPI_ISL_435075	Asia / India / Tamil Nadu	2020-03-29
EPI_ISL_435096	Asia / India / Tamil Nadu	2020-03-29
EPI_ISL_435087	Asia / India / Tamil Nadu	2020-03-29
EPI_ISL_435080	Asia / India / Tamil Nadu	2020-03-29
EPI_ISL_435088	Asia / India / Odisha	2020-03-29
EPI_ISL_435107	Asia / India / Kargil	2020-03-29
EPI_ISL_447450	Asia / Israel / Tel Aviv District	2020-03-29
EPI_ISL_447449	Asia / Israel / Tel Aviv District	2020-03-29
EPI_ISL_447392	Asia / Israel / North District	2020-03-29
EPI_ISL_447391	Asia / Israel / North District	2020-03-29
EPI_ISL_447390	Asia / Israel / North District	2020-03-29
EPI_ISL_447389	Asia / Israel / North District	2020-03-29
EPI_ISL_447388	Asia / Israel / North District	2020-03-29
EPI_ISL_447282	Asia / Israel / South Coast District	2020-03-29
EPI_ISL_447281	Asia / Israel / South Coast District	2020-03-29
EPI_ISL_447259	Asia / Israel / South Coast District	2020-03-29
EPI_ISL_447258	Asia / Israel / South Coast District	2020-03-29
EPI_ISL_437482	Asia / Saudi Arabia / Madinah	2020-03-29
EPI_ISL_443167	Asia / Saudi Arabia / Madinah	2020-03-29
EPI_ISL_437483	Asia / Saudi Arabia / Madinah	2020-03-29
EPI_ISL_443168	Asia / Saudi Arabia / Madinah	2020-03-29
EPI_ISL_437469	Asia / Saudi Arabia / Madinah	2020-03-29
EPI_ISL_437484	Asia / Saudi Arabia / Madinah	2020-03-29
EPI_ISL_443169	Asia / Saudi Arabia / Madinah	2020-03-29
EPI_ISL_437485	Asia / Saudi Arabia / Madinah	2020-03-29
EPI_ISL_443170	Asia / Saudi Arabia / Madinah	2020-03-29
EPI_ISL_437486	Asia / Saudi Arabia / Madinah	2020-03-29
EPI_ISL_443171	Asia / Saudi Arabia / Madinah	2020-03-29
EPI_ISL_437470	Asia / Saudi Arabia / Madinah	2020-03-29
EPI_ISL_437471	Asia / Saudi Arabia / Madinah	2020-03-29
EPI_ISL_437472	Asia / Saudi Arabia / Madinah	2020-03-29
EPI_ISL_437473	Asia / Saudi Arabia / Madinah	2020-03-29
EPI_ISL_437474	Asia / Saudi Arabia / Madinah	2020-03-29
EPI_ISL_437487	Asia / Saudi Arabia / Madinah	2020-03-29
EPI_ISL_443172	Asia / Saudi Arabia / Madinah	2020-03-29
EPI_ISL_437488	Asia / Saudi Arabia / Madinah	2020-03-29
EPI_ISL_443173	Asia / Saudi Arabia / Madinah	2020-03-29
EPI_ISL_437489	Asia / Saudi Arabia / Madinah	2020-03-29
EPI_ISL_443174	Asia / Saudi Arabia / Madinah	2020-03-29
EPI_ISL_437490	Asia / Saudi Arabia / Madinah	2020-03-29
EPI_ISL_443175	Asia / Saudi Arabia / Madinah	2020-03-29
EPI_ISL_437491	Asia / Saudi Arabia / Madinah	2020-03-29
EPI_ISL_443176	Asia / Saudi Arabia / Madinah	2020-03-29
EPI_ISL_437492	Asia / Saudi Arabia / Madinah	2020-03-29
EPI_ISL_443177	Asia / Saudi Arabia / Madinah	2020-03-29
EPI_ISL_437493	Asia / Saudi Arabia / Madinah	2020-03-29
EPI_ISL_443178	Asia / Saudi Arabia / Madinah	2020-03-29
EPI_ISL_437494	Asia / Saudi Arabia / Madinah	2020-03-29
EPI_ISL_443179	Asia / Saudi Arabia / Madinah	2020-03-29
EPI_ISL_437495	Asia / Saudi Arabia / Madinah	2020-03-29
EPI_ISL_443180	Asia / Saudi Arabia / Madinah	2020-03-29
EPI_ISL_429882	Asia / Taiwan	2020-03-29
EPI_ISL_447592	Asia / Taiwan / New Taipei City	2020-03-29
EPI_ISL_447003	Asia / Thailand / Bangkok	2020-03-29
EPI_ISL_447004	Asia / Thailand / Bangkok	2020-03-29
EPI_ISL_447005	Asia / Thailand / Bangkok	2020-03-29
EPI_ISL_447006	Asia / Thailand / Bangkok	2020-03-29
EPI_ISL_447007	Asia / Thailand / Bangkok	2020-03-29
EPI_ISL_447008	Asia / Thailand / Bangkok	2020-03-29
EPI_ISL_447009	Asia / Thailand / Bangkok	2020-03-29
EPI_ISL_447010	Asia / Thailand / Bangkok	2020-03-29
EPI_ISL_447011	Asia / Thailand / Bangkok	2020-03-29
EPI_ISL_420142	Asia / Georgia / Tbilisi	2020-03-30
EPI_ISL_447557	Asia / India / Telangana	2020-03-30
EPI_ISL_447558	Asia / India / Telangana	2020-03-30
EPI_ISL_447556	Asia / India / Telangana	2020-03-30
EPI_ISL_435111	Asia / India / Delhi	2020-03-30
EPI_ISL_436413	Asia / India / Uttar Pradesh	2020-03-30
EPI_ISL_437537	Asia / India / West Bengal / Howrah	2020-03-30
EPI_ISL_435283	Asia / Indonesia / Jakarta	2020-03-30
EPI_ISL_447448	Asia / Israel / Tel Aviv District	2020-03-30
EPI_ISL_447447	Asia / Israel / Tel Aviv District	2020-03-30
EPI_ISL_447446	Asia / Israel / Tel Aviv District	2020-03-30
EPI_ISL_447445	Asia / Israel / Tel Aviv District	2020-03-30
EPI_ISL_447444	Asia / Israel / Tel Aviv District	2020-03-30
EPI_ISL_447443	Asia / Israel / Tel Aviv District	2020-03-30
EPI_ISL_447442	Asia / Israel / Tel Aviv District	2020-03-30
EPI_ISL_447441	Asia / Israel / Tel Aviv District	2020-03-30
EPI_ISL_447387	Asia / Israel / North District	2020-03-30
EPI_ISL_447386	Asia / Israel / North District	2020-03-30
EPI_ISL_447385	Asia / Israel / North District	2020-03-30
EPI_ISL_447318	Asia / Israel / South District	2020-03-30
EPI_ISL_447267	Asia / Israel / South Coast District	2020-03-30
EPI_ISL_429995	Asia / Jordan / Amman	2020-03-30
EPI_ISL_430000	Asia / Jordan / Amman	2020-03-30
EPI_ISL_430009	Asia / Jordan / Irbid	2020-03-30
EPI_ISL_430012	Asia / Jordan / Irbid	2020-03-30
EPI_ISL_429884	Asia / Taiwan	2020-03-30
EPI_ISL_447620	Asia / Taiwan / Taipei	2020-03-30
EPI_ISL_436106	Asia / Taiwan / New Taipei City	2020-03-30
EPI_ISL_447012	Asia / Thailand / Bangkok	2020-03-30
EPI_ISL_445380	Asia / Thailand / Bangkok	2020-03-30
EPI_ISL_450740	Asia / Vietnam / Ho Chi Minh City	2020-03-30
EPI_ISL_447560	Asia / India / Telangana	2020-03-31
EPI_ISL_447847	Asia / India / Telangana	2020-03-31
EPI_ISL_447862	Asia / India / Telangana	2020-03-31
EPI_ISL_447559	Asia / India / Telangana	2020-03-31
EPI_ISL_447563	Asia / India / Telangana	2020-03-31
EPI_ISL_447561	Asia / India / Telangana	2020-03-31
EPI_ISL_447562	Asia / India / Telangana	2020-03-31
EPI_ISL_436414	Asia / India / West Bengal	2020-03-31
EPI_ISL_436415	Asia / India / Delhi	2020-03-31
EPI_ISL_436416	Asia / India / Tamil Nadu	2020-03-31
EPI_ISL_436417	Asia / India / Bihar	2020-03-31
EPI_ISL_436418	Asia / India / Tamil Nadu	2020-03-31
EPI_ISL_436419	Asia / India / Bihar	2020-03-31
EPI_ISL_436420	Asia / India / Rajsathan	2020-03-31
EPI_ISL_436421	Asia / India / Assam	2020-03-31
EPI_ISL_436422	Asia / India / Assam	2020-03-31
EPI_ISL_447406	Asia / Israel / North District	2020-03-31
EPI_ISL_447405	Asia / Israel / North District	2020-03-31
EPI_ISL_447384	Asia / Israel / North District	2020-03-31
EPI_ISL_447383	Asia / Israel / North District	2020-03-31
EPI_ISL_447266	Asia / Israel / South Coast District	2020-03-31
EPI_ISL_422431	Asia / Singapore	2020-03-31
EPI_ISL_422432	Asia / Singapore	2020-03-31
EPI_ISL_422433	Asia / Singapore	2020-03-31
EPI_ISL_422434	Asia / Singapore	2020-03-31
EPI_ISL_422435	Asia / Singapore	2020-03-31
EPI_ISL_428673	Asia / Sri Lanka	2020-03-31
EPI_ISL_436107	Asia / Taiwan / New Taipei City	2020-03-31
EPI_ISL_447015	Asia / Thailand / Bangkok	2020-03-31
EPI_ISL_447016	Asia / Thailand / Bangkok	2020-03-31
EPI_ISL_447017	Asia / Thailand / Bangkok	2020-03-31
EPI_ISL_447251	Asia / Israel	2020-03-9
EPI_ISL_420144	Asia / Georgia / Tbilisi	2020-04-01
EPI_ISL_451957	Asia / Hong Kong	2020-04-01
EPI_ISL_447849	Asia / India / Telangana	2020-04-01
EPI_ISL_447573	Asia / India / Telangana	2020-04-01
EPI_ISL_450326	Asia / India / Telangana	2020-04-01
EPI_ISL_447566	Asia / India / Telangana	2020-04-01
EPI_ISL_447850	Asia / India / Telangana	2020-04-01
EPI_ISL_447848	Asia / India / Telangana	2020-04-01
EPI_ISL_447568	Asia / India / Telangana	2020-04-01
EPI_ISL_450327	Asia / India / Telangana	2020-04-01
EPI_ISL_447569	Asia / India / Telangana	2020-04-01
EPI_ISL_447570	Asia / India / Telangana	2020-04-01
EPI_ISL_447574	Asia / India / Telangana	2020-04-01
EPI_ISL_447564	Asia / India / Telangana	2020-04-01
EPI_ISL_450331	Asia / India / Telangana	2020-04-01
EPI_ISL_450332	Asia / India / Telangana	2020-04-01
EPI_ISL_447851	Asia / India / Telangana	2020-04-01
EPI_ISL_447571	Asia / India / Telangana	2020-04-01
EPI_ISL_447572	Asia / India / Telangana	2020-04-01
EPI_ISL_447852	Asia / India / Telangana	2020-04-01
EPI_ISL_447853	Asia / India / Telangana	2020-04-01
EPI_ISL_447565	Asia / India / Telangana	2020-04-01
EPI_ISL_450328	Asia / India / Telangana	2020-04-01
EPI_ISL_450329	Asia / India / Telangana	2020-04-01
EPI_ISL_447567	Asia / India / Telangana	2020-04-01
EPI_ISL_437192	Asia / Indonesia / Jakarta	2020-04-01
EPI_ISL_447404	Asia / Israel / North District	2020-04-01
EPI_ISL_447403	Asia / Israel / North District	2020-04-01
EPI_ISL_447382	Asia / Israel / Jerusalem District	2020-04-01
EPI_ISL_447381	Asia / Israel / Jerusalem District	2020-04-01
EPI_ISL_447380	Asia / Israel / Jerusalem District	2020-04-01
EPI_ISL_447379	Asia / Israel / Jerusalem District	2020-04-01
EPI_ISL_447378	Asia / Israel / Jerusalem District	2020-04-01
EPI_ISL_447377	Asia / Israel / Jerusalem District	2020-04-01
EPI_ISL_447376	Asia / Israel / Jerusalem District	2020-04-01
EPI_ISL_447375	Asia / Israel / Jerusalem District	2020-04-01
EPI_ISL_447374	Asia / Israel / Jerusalem District	2020-04-01
EPI_ISL_447373	Asia / Israel / Jerusalem District	2020-04-01
EPI_ISL_447372	Asia / Israel / Jerusalem District	2020-04-01
EPI_ISL_447371	Asia / Israel / Jerusalem District	2020-04-01
EPI_ISL_447370	Asia / Israel / Jerusalem District	2020-04-01
EPI_ISL_447369	Asia / Israel / Jerusalem District	2020-04-01
EPI_ISL_447368	Asia / Israel / Jerusalem District	2020-04-01
EPI_ISL_447367	Asia / Israel / Jerusalem District	2020-04-01
EPI_ISL_447366	Asia / Israel / Jerusalem District	2020-04-01
EPI_ISL_447365	Asia / Israel / Jerusalem District	2020-04-01
EPI_ISL_447364	Asia / Israel / Jerusalem District	2020-04-01
EPI_ISL_447363	Asia / Israel / Jerusalem District	2020-04-01
EPI_ISL_447362	Asia / Israel / Jerusalem District	2020-04-01
EPI_ISL_447361	Asia / Israel / Jerusalem District	2020-04-01
EPI_ISL_447360	Asia / Israel / Jerusalem District	2020-04-01
EPI_ISL_447359	Asia / Israel / Jerusalem District	2020-04-01
EPI_ISL_447317	Asia / Israel / South District	2020-04-01
EPI_ISL_447265	Asia / Israel / South Coast District	2020-04-01
EPI_ISL_437496	Asia / Saudi Arabia / Jeddah	2020-04-01
EPI_ISL_443181	Asia / Saudi Arabia / Jeddah	2020-04-01
EPI_ISL_437497	Asia / Saudi Arabia / Jeddah	2020-04-01
EPI_ISL_443182	Asia / Saudi Arabia / Jeddah	2020-04-01
EPI_ISL_437754	Asia / Saudi Arabia / Jeddah	2020-04-01
EPI_ISL_437475	Asia / Saudi Arabia / Jeddah	2020-04-01
EPI_ISL_437755	Asia / Saudi Arabia / Jeddah	2020-04-01
EPI_ISL_437756	Asia / Saudi Arabia / Jeddah	2020-04-01
EPI_ISL_437757	Asia / Saudi Arabia / Jeddah	2020-04-01
EPI_ISL_437758	Asia / Saudi Arabia / Jeddah	2020-04-01
EPI_ISL_437759	Asia / Saudi Arabia / Jeddah	2020-04-01
EPI_ISL_437760	Asia / Saudi Arabia / Jeddah	2020-04-01
EPI_ISL_435679	Asia / Singapore	2020-04-01
EPI_ISL_435680	Asia / Singapore	2020-04-01
EPI_ISL_447593	Asia / Taiwan / New Taipei City	2020-04-01
EPI_ISL_447018	Asia / Thailand / Bangkok	2020-04-01
EPI_ISL_447019	Asia / Thailand / Bangkok	2020-04-01
EPI_ISL_447020	Asia / Thailand / Bangkok	2020-04-01
EPI_ISL_447021	Asia / Thailand / Bangkok	2020-04-01
EPI_ISL_447576	Asia / India / Telangana	2020-04-02
EPI_ISL_447855	Asia / India / Telangana	2020-04-02
EPI_ISL_447577	Asia / India / Telangana	2020-04-02
EPI_ISL_447578	Asia / India / Telangana	2020-04-02
EPI_ISL_447854	Asia / India / Telangana	2020-04-02
EPI_ISL_447856	Asia / India / Telangana	2020-04-02
EPI_ISL_450330	Asia / India / Telangana	2020-04-02
EPI_ISL_447857	Asia / India / Telangana	2020-04-02
EPI_ISL_447575	Asia / India / Telangana	2020-04-02
EPI_ISL_447440	Asia / Israel / Tel Aviv District	2020-04-02
EPI_ISL_447439	Asia / Israel / Jerusalem District	2020-04-02
EPI_ISL_447437	Asia / Israel / South Coast District	2020-04-02
EPI_ISL_447436	Asia / Israel / South Coast District	2020-04-02
EPI_ISL_447402	Asia / Israel / North District	2020-04-02
EPI_ISL_447401	Asia / Israel / North District	2020-04-02
EPI_ISL_447358	Asia / Israel / Jerusalem District	2020-04-02
EPI_ISL_447357	Asia / Israel / Jerusalem District	2020-04-02
EPI_ISL_447356	Asia / Israel / Jerusalem District	2020-04-02
EPI_ISL_447355	Asia / Israel / Jerusalem District	2020-04-02
EPI_ISL_447354	Asia / Israel / Jerusalem District	2020-04-02
EPI_ISL_447353	Asia / Israel / Jerusalem District	2020-04-02
EPI_ISL_447264	Asia / Israel / South Coast District	2020-04-02
EPI_ISL_430013	Asia / Jordan / Amman	2020-04-02
EPI_ISL_437761	Asia / Saudi Arabia / Makkah	2020-04-02
EPI_ISL_437762	Asia / Saudi Arabia / Makkah	2020-04-02
EPI_ISL_436108	Asia / Taiwan / Taipei	2020-04-02
EPI_ISL_436099	Asia / Taiwan / Taipei	2020-04-02
EPI_ISL_447022	Asia / Thailand / Bangkok	2020-04-02
EPI_ISL_447023	Asia / Thailand / Bangkok	2020-04-02
EPI_ISL_447024	Asia / Thailand / Bangkok	2020-04-02
EPI_ISL_447025	Asia / Thailand / Bangkok	2020-04-02
EPI_ISL_430467	Asia / India / West Bengal / East Medinipur	2020-04-03
EPI_ISL_447438	Asia / Israel / Tel Aviv District	2020-04-03
EPI_ISL_447435	Asia / Israel / South Coast District	2020-04-03
EPI_ISL_447434	Asia / Israel / Jerusalem District	2020-04-03
EPI_ISL_447433	Asia / Israel / Jerusalem District	2020-04-03
EPI_ISL_447432	Asia / Israel / Tel Aviv District	2020-04-03
EPI_ISL_447431	Asia / Israel / Tel Aviv District	2020-04-03
EPI_ISL_447430	Asia / Israel / Tel Aviv District	2020-04-03
EPI_ISL_447429	Asia / Israel / Tel Aviv District	2020-04-03
EPI_ISL_447428	Asia / Israel / Tel Aviv District	2020-04-03
EPI_ISL_447427	Asia / Israel / Tel Aviv District	2020-04-03
EPI_ISL_447426	Asia / Israel / Tel Aviv District	2020-04-03
EPI_ISL_447026	Asia / Thailand / Bangkok	2020-04-03
EPI_ISL_450321	Asia / India / Maharashtra	2020-04-04
EPI_ISL_450322	Asia / India / Maharashtra	2020-04-04
EPI_ISL_447425	Asia / Israel / South Coast District	2020-04-04
EPI_ISL_447424	Asia / Israel / South Coast District	2020-04-04
EPI_ISL_447423	Asia / Israel / Jerusalem District	2020-04-04
EPI_ISL_447422	Asia / Israel / Tel Aviv District	2020-04-04
EPI_ISL_447421	Asia / Israel / Tel Aviv District	2020-04-04
EPI_ISL_447420	Asia / Israel / Tel Aviv District	2020-04-04
EPI_ISL_447419	Asia / Israel / Jerusalem District	2020-04-04
EPI_ISL_447400	Asia / Israel / North District	2020-04-04
EPI_ISL_447315	Asia / Israel / South District	2020-04-04
EPI_ISL_430008	Asia / Jordan / Amman	2020-04-04
EPI_ISL_426414	Asia / India / Gujarat	2020-04-05
EPI_ISL_426415	Asia / India / Gujarat	2020-04-05
EPI_ISL_436423	Asia / India / Delhi	2020-04-05
EPI_ISL_436424	Asia / India / Delhi	2020-04-05
EPI_ISL_436425	Asia / India / Delhi	2020-04-05
EPI_ISL_436426	Asia / India / Delhi	2020-04-05
EPI_ISL_436427	Asia / India / Delhi	2020-04-05
EPI_ISL_436428	Asia / India / Delhi	2020-04-05
EPI_ISL_436429	Asia / India / Delhi	2020-04-05
EPI_ISL_436430	Asia / India / Delhi	2020-04-05
EPI_ISL_436431	Asia / India / Delhi	2020-04-05
EPI_ISL_436432	Asia / India / Delhi	2020-04-05
EPI_ISL_436433	Asia / India / Delhi	2020-04-05
EPI_ISL_436434	Asia / India / Delhi	2020-04-05
EPI_ISL_437538	Asia / India / West Bengal / Kolkata	2020-04-05
EPI_ISL_447316	Asia / Israel / Tel Aviv District	2020-04-05
EPI_ISL_447314	Asia / Israel / Tel Aviv District	2020-04-05
EPI_ISL_447313	Asia / Israel / Jerusalem District	2020-04-05
EPI_ISL_447312	Asia / Israel / Tel Aviv District	2020-04-05
EPI_ISL_447311	Asia / Israel / Tel Aviv District	2020-04-05
EPI_ISL_437691	Asia / Saudi Arabia / Makkah	2020-04-05
EPI_ISL_437692	Asia / Saudi Arabia / Makkah	2020-04-05
EPI_ISL_437693	Asia / Saudi Arabia / Makkah	2020-04-05
EPI_ISL_437694	Asia / Saudi Arabia / Makkah	2020-04-05
EPI_ISL_437695	Asia / Saudi Arabia / Makkah	2020-04-05
EPI_ISL_447858	Asia / India / Telangana	2020-04-06
EPI_ISL_436436	Asia / India / Delhi	2020-04-06
EPI_ISL_428479	Asia / India / Karnataka	2020-04-06
EPI_ISL_428480	Asia / India / Karnataka	2020-04-06
EPI_ISL_428481	Asia / India / Karnataka	2020-04-06
EPI_ISL_437539	Asia / India / West Bengal / East Medinipur	2020-04-06
EPI_ISL_437601	Asia / Japan / Kanto	2020-04-06
EPI_ISL_438947	Asia / Japan / Kanto	2020-04-06
EPI_ISL_438948	Asia / Japan / Kanto	2020-04-06
EPI_ISL_438949	Asia / Japan / Kanto	2020-04-06
EPI_ISL_438951	Asia / Japan / Kanto	2020-04-06
EPI_ISL_438952	Asia / Japan / Kanto	2020-04-06
EPI_ISL_438953	Asia / Japan / Kanto	2020-04-06
EPI_ISL_438954	Asia / Japan / Kanto	2020-04-06
EPI_ISL_450188	Asia / Jordan / Amman	2020-04-06
EPI_ISL_450189	Asia / Jordan / Amman	2020-04-06
EPI_ISL_447027	Asia / Thailand / Bangkok	2020-04-06
EPI_ISL_435053	Asia / India / Gujarat / Ahmedabad	2020-04-07
EPI_ISL_436438	Asia / India / Maharashtra	2020-04-07
EPI_ISL_450186	Asia / Jordan / Amman	2020-04-07
EPI_ISL_428840	Asia / Singapore	2020-04-07
EPI_ISL_435682	Asia / Singapore	2020-04-07
EPI_ISL_447028	Asia / Thailand / Bangkok	2020-04-07
EPI_ISL_447029	Asia / Thailand / Bangkok	2020-04-07
EPI_ISL_436437	Asia / India / Delhi	2020-04-08
EPI_ISL_428482	Asia / India / Karnataka	2020-04-08
EPI_ISL_438955	Asia / Japan / Kanto	2020-04-08
EPI_ISL_450187	Asia / Jordan / Amman	2020-04-08
EPI_ISL_443212	Asia / Singapore	2020-04-08
EPI_ISL_443213	Asia / Singapore	2020-04-08
EPI_ISL_443244	Asia / Singapore	2020-04-08
EPI_ISL_443245	Asia / Singapore	2020-04-08
EPI_ISL_443246	Asia / Singapore	2020-04-08
EPI_ISL_428832	Asia / Singapore	2020-04-08
EPI_ISL_428833	Asia / Singapore	2020-04-08
EPI_ISL_428834	Asia / Singapore	2020-04-08
EPI_ISL_428835	Asia / Singapore	2020-04-08
EPI_ISL_428836	Asia / Singapore	2020-04-08
EPI_ISL_428837	Asia / Singapore	2020-04-08
EPI_ISL_428838	Asia / Singapore	2020-04-08
EPI_ISL_428839	Asia / Singapore	2020-04-08
EPI_ISL_428841	Asia / Singapore	2020-04-08
EPI_ISL_428842	Asia / Singapore	2020-04-08
EPI_ISL_428843	Asia / Singapore	2020-04-08
EPI_ISL_428844	Asia / Singapore	2020-04-08
EPI_ISL_428845	Asia / Singapore	2020-04-08
EPI_ISL_435681	Asia / Singapore	2020-04-08
EPI_ISL_436435	Asia / India / Delhi	2020-04-09
EPI_ISL_436439	Asia / India / Bihar	2020-04-09
EPI_ISL_436440	Asia / India / Andhra Pradesh	2020-04-09
EPI_ISL_436441	Asia / India / Bihar	2020-04-09
EPI_ISL_436442	Asia / India / Maharashtra	2020-04-09
EPI_ISL_436443	Asia / India / Madhya Pradesh	2020-04-09
EPI_ISL_436444	Asia / India / Maharashtra	2020-04-09
EPI_ISL_436445	Asia / India / Delhi	2020-04-09
EPI_ISL_436446	Asia / India / Maharashtra	2020-04-09
EPI_ISL_438956	Asia / Japan / Kanto	2020-04-09
EPI_ISL_437476	Asia / Saudi Arabia / Makkah	2020-04-09
EPI_ISL_437696	Asia / Saudi Arabia / Makkah	2020-04-09
EPI_ISL_437477	Asia / Saudi Arabia / Makkah	2020-04-09
EPI_ISL_437697	Asia / Saudi Arabia / Makkah	2020-04-09
EPI_ISL_437478	Asia / Saudi Arabia / Makkah	2020-04-09
EPI_ISL_437698	Asia / Saudi Arabia / Makkah	2020-04-09
EPI_ISL_437479	Asia / Saudi Arabia / Makkah	2020-04-09
EPI_ISL_437699	Asia / Saudi Arabia / Makkah	2020-04-09
EPI_ISL_435683	Asia / Singapore	2020-04-09
[truncated: 28,985 more rows]

## Sheet: Table S2
Table S2: All genetic variants identified in SARS-CoV-2 genomes from six geographic areas
Gene	Position in genome	Reference Allele	Alternative Allele	Nucleotidic Change	Amino Acid Change	Mutation type	Impact of mutation	Strain accession number (GISAID database)	Date of collection	Country / Strain name	Geographical area	Number of mutations in each geographic area	Mutation frequencies per geographic area
CHR_START-orf1ab	21	C	T	n.21C>T		intergenic_region	MODIFIER	EPI_ISL_413559	27/02/2020	USA/CA-CDPH-UC3	North America	2	0.00029304
CHR_START-orf1ab	21	C	T	n.21C>T		intergenic_region	MODIFIER	EPI_ISL_430338	30/03/2020	USA/NY-NYUMC311	North America	2	0.00029304
CHR_START-orf1ab	29	A	C	n.29A>C		intergenic_region	MODIFIER	EPI_ISL_437722	16/04/2020	Saudi Arabia/KAUST-Makkah225	Asia	1	0.000473709
CHR_START-orf1ab	36	C	G	n.36C>G		intergenic_region	MODIFIER	EPI_ISL_449046	04/05/2020	England/NORW-E753D	Europe	15	0.000754717
CHR_START-orf1ab	36	C	G	n.36C>G		intergenic_region	MODIFIER	EPI_ISL_448340	23/04/2020	England/NORW-E988D	Europe	15	0.000754717
CHR_START-orf1ab	36	C	G	n.36C>G		intergenic_region	MODIFIER	EPI_ISL_449047	04/05/2020	England/NORW-E754C	Europe	15	0.000754717
CHR_START-orf1ab	36	C	G	n.36C>G		intergenic_region	MODIFIER	EPI_ISL_449094	06/05/2020	England/NORW-E7EAB	Europe	15	0.000754717
CHR_START-orf1ab	36	C	G	n.36C>G		intergenic_region	MODIFIER	EPI_ISL_450519	14/04/2020	Latvia/019	Europe	15	0.000754717
CHR_START-orf1ab	36	C	G	n.36C>G		intergenic_region	MODIFIER	EPI_ISL_443270	23/03/2020	France/B5353	Europe	15	0.000754717
CHR_START-orf1ab	36	C	G	n.36C>G		intergenic_region	MODIFIER	EPI_ISL_449049	04/05/2020	England/NORW-E756A	Europe	15	0.000754717
CHR_START-orf1ab	36	C	G	n.36C>G		intergenic_region	MODIFIER	EPI_ISL_421507	23/03/2020	France/IDF3274	Europe	15	0.000754717
CHR_START-orf1ab	36	C	G	n.36C>G		intergenic_region	MODIFIER	EPI_ISL_443307	09/04/2020	France/BFC6053	Europe	15	0.000754717
CHR_START-orf1ab	36	C	G	n.36C>G		intergenic_region	MODIFIER	EPI_ISL_449045	04/05/2020	England/NORW-E751F	Europe	15	0.000754717
CHR_START-orf1ab	36	C	G	n.36C>G		intergenic_region	MODIFIER	EPI_ISL_443262	02/04/2020	France/BFC5012	Europe	15	0.000754717
CHR_START-orf1ab	36	C	G	n.36C>G		intergenic_region	MODIFIER	EPI_ISL_443275	27/03/2020	France/B5397	Europe	15	0.000754717
CHR_START-orf1ab	36	C	G	n.36C>G		intergenic_region	MODIFIER	EPI_ISL_443267	18/03/2020	France/B5325	Europe	15	0.000754717
CHR_START-orf1ab	36	C	G	n.36C>G		intergenic_region	MODIFIER	EPI_ISL_421508	23/03/2020	France/IDF3276	Europe	15	0.000754717
CHR_START-orf1ab	36	C	G	n.36C>G		intergenic_region	MODIFIER	EPI_ISL_443279	01/04/2020	France/B5434	Europe	15	0.000754717
CHR_START-orf1ab	37	C	A	n.37C>A		intergenic_region	MODIFIER	EPI_ISL_428670	16/03/2020	Sri Lanka/COV38	Asia	1	0.000473709
CHR_START-orf1ab	40	C	T	n.40C>T		intergenic_region	MODIFIER	EPI_ISL_437058	06/04/2020	USA/CA-CZB-1058	North America	4	0.000586081
CHR_START-orf1ab	40	C	T	n.40C>T		intergenic_region	MODIFIER	EPI_ISL_435453	30/03/2020	USA/LA-SR0150	North America	4	0.000586081
CHR_START-orf1ab	40	C	T	n.40C>T		intergenic_region	MODIFIER	EPI_ISL_420810	27/03/2020	USA/UT-0290	North America	4	0.000586081
CHR_START-orf1ab	40	C	T	n.40C>T		intergenic_region	MODIFIER	EPI_ISL_437057	07/04/2020	USA/CA-CZB-1057	North America	4	0.000586081
CHR_START-orf1ab	41	T	A	n.41T>A		intergenic_region	MODIFIER	EPI_ISL_448811	07/04/2020	England/OXON-AF0F4	Europe	1	5.03145e-05
CHR_START-orf1ab	61	G	T	n.61G>T		intergenic_region	MODIFIER	EPI_ISL_414937	26/01/2020	Shandong/LY004	Asia	3	0.00142113
CHR_START-orf1ab	61	G	T	n.61G>T		intergenic_region	MODIFIER	EPI_ISL_416397	02/02/2020	Shanghai/SH0107	Asia	3	0.00142113
CHR_START-orf1ab	61	G	T	n.61G>T		intergenic_region	MODIFIER	EPI_ISL_435126	25/02/2020	United Arab Emirates/L0904	Asia	3	0.00142113
CHR_START-orf1ab	66	C	T	n.66C>T		intergenic_region	MODIFIER	EPI_ISL_419928	21/03/2020	Australia/VIC233	Oceania	1	0.000628931
CHR_START-orf1ab	76	T	A	n.76T>A		intergenic_region	MODIFIER	EPI_ISL_435108	15/03/2020	India/NCDC-01457	Asia	1	0.000473709
CHR_START-orf1ab	77	T	A	n.77T>A		intergenic_region	MODIFIER	EPI_ISL_417920	22/03/2020	Malaysia/190300	Asia	1	0.000473709
CHR_START-orf1ab	79	A	C	n.79A>C		intergenic_region	MODIFIER	EPI_ISL_428230	17/03/2020	Taiwan/TSGH-13	Asia	1	0.000473709
CHR_START-orf1ab	80	A	G	n.80A>G		intergenic_region	MODIFIER	EPI_ISL_420074	20/03/2020	Senegal/600	Africa	1	0.0046729
CHR_START-orf1ab	84	C	A	n.84C>A		intergenic_region	MODIFIER	EPI_ISL_417920	22/03/2020	Malaysia/190300	Asia	8	0.00378967
CHR_START-orf1ab	84	C	A	n.84C>A		intergenic_region	MODIFIER	EPI_ISL_443174	29/03/2020	Saudi Arabia/KAUST-Madinah49	Asia	8	0.00378967
CHR_START-orf1ab	84	C	A	n.84C>A		intergenic_region	MODIFIER	EPI_ISL_437490	29/03/2020	Saudi Arabia/KAUST-Madinah50	Asia	8	0.00378967
CHR_START-orf1ab	84	C	A	n.84C>A		intergenic_region	MODIFIER	EPI_ISL_435077	29/03/2020	India/NCDC-02330	Asia	8	0.00378967
CHR_START-orf1ab	84	C	A	n.84C>A		intergenic_region	MODIFIER	EPI_ISL_437489	29/03/2020	Saudi Arabia/KAUST-Madinah49	Asia	8	0.00378967
CHR_START-orf1ab	84	C	A	n.84C>A		intergenic_region	MODIFIER	EPI_ISL_443175	29/03/2020	Saudi Arabia/KAUST-Madinah50	Asia	8	0.00378967
CHR_START-orf1ab	84	C	A	n.84C>A		intergenic_region	MODIFIER	EPI_ISL_437762	02/04/2020	Saudi Arabia/KAUST-Makkah97	Asia	8	0.00378967
CHR_START-orf1ab	84	C	A	n.84C>A		intergenic_region	MODIFIER	EPI_ISL_437464	23/03/2020	Saudi Arabia/KAUST-Makkah10	Asia	8	0.00378967
CHR_START-orf1ab	92	C	T	n.92C>T		intergenic_region	MODIFIER	EPI_ISL_451195	22/03/2020	Uganda/UG013	Africa	1	0.0046729
CHR_START-orf1ab	92	C	T	n.92C>T		intergenic_region	MODIFIER	EPI_ISL_448516	04/04/2020	England/OXON-ACBBA	Europe	3	0.000150943
CHR_START-orf1ab	92	C	T	n.92C>T		intergenic_region	MODIFIER	EPI_ISL_448449	07/04/2020	England/OXON-AC428	Europe	3	0.000150943
CHR_START-orf1ab	92	C	T	n.92C>T		intergenic_region	MODIFIER	EPI_ISL_448454	07/04/2020	England/OXON-AC4A0	Europe	3	0.000150943
CHR_START-orf1ab	104	T	A	n.104T>A		intergenic_region	MODIFIER	EPI_ISL_403931	30/12/2019	Wuhan/IPBCAMS-WH-02/2019	Asia	1	0.000473709
CHR_START-orf1ab	105	G	T	n.105G>T		intergenic_region	MODIFIER	EPI_ISL_414635	04/03/2020	France/HF1988	Europe	11	0.000553459
CHR_START-orf1ab	105	G	T	n.105G>T		intergenic_region	MODIFIER	EPI_ISL_420645	13/03/2020	England/20136095604	Europe	11	0.000553459
CHR_START-orf1ab	105	G	T	n.105G>T		intergenic_region	MODIFIER	EPI_ISL_420753	25/03/2020	England/20140039104	Europe	11	0.000553459
CHR_START-orf1ab	105	G	T	n.105G>T		intergenic_region	MODIFIER	EPI_ISL_420648	23/03/2020	England/20136096504	Europe	11	0.000553459
CHR_START-orf1ab	105	G	T	n.105G>T		intergenic_region	MODIFIER	EPI_ISL_414636	04/03/2020	France/HF1989	Europe	11	0.000553459
CHR_START-orf1ab	105	G	T	n.105G>T		intergenic_region	MODIFIER	EPI_ISL_420647	25/03/2020	England/20136096104	Europe	11	0.000553459
CHR_START-orf1ab	105	G	T	n.105G>T		intergenic_region	MODIFIER	EPI_ISL_418239	16/03/2020	France/HF2601	Europe	11	0.000553459
CHR_START-orf1ab	105	G	T	n.105G>T		intergenic_region	MODIFIER	EPI_ISL_420757	27/03/2020	England/20140039504	Europe	11	0.000553459
CHR_START-orf1ab	105	G	T	n.105G>T		intergenic_region	MODIFIER	EPI_ISL_420646	25/03/2020	England/20136095704	Europe	11	0.000553459
CHR_START-orf1ab	105	G	T	n.105G>T		intergenic_region	MODIFIER	EPI_ISL_420644	25/03/2020	England/20136095504	Europe	11	0.000553459
CHR_START-orf1ab	105	G	T	n.105G>T		intergenic_region	MODIFIER	EPI_ISL_420758	27/03/2020	England/20140039604	Europe	11	0.000553459
CHR_START-orf1ab	106	C	T	n.106C>T		intergenic_region	MODIFIER	EPI_ISL_444069	30/04/2020	USA/CA-CZB-1111	North America	5	0.000732601
CHR_START-orf1ab	106	C	T	n.106C>T		intergenic_region	MODIFIER	EPI_ISL_438236	17/03/2020	USA/MD-HP00079	North America	5	0.000732601
CHR_START-orf1ab	106	C	T	n.106C>T		intergenic_region	MODIFIER	EPI_ISL_450648	13/04/2020	Canada/QC-AL5	North America	5	0.000732601
CHR_START-orf1ab	106	C	T	n.106C>T		intergenic_region	MODIFIER	EPI_ISL_444787	14/04/2020	USA/NY-NYUMC670	North America	5	0.000732601
CHR_START-orf1ab	106	C	T	n.106C>T		intergenic_region	MODIFIER	EPI_ISL_435566	24/04/2020	USA/LA-EVTL028	North America	5	0.000732601
CHR_START-orf1ab	106	C	T	n.106C>T		intergenic_region	MODIFIER	EPI_ISL_451986	07/04/2020	Poland/PL_P25	Europe	11	0.000553459
CHR_START-orf1ab	106	C	T	n.106C>T		intergenic_region	MODIFIER	EPI_ISL_451973	31/03/2020	Poland/PL_P12	Europe	11	0.000553459
CHR_START-orf1ab	106	C	T	n.106C>T		intergenic_region	MODIFIER	EPI_ISL_446299	08/04/2020	Wales/PHWC-30984	Europe	11	0.000553459
CHR_START-orf1ab	106	C	T	n.106C>T		intergenic_region	MODIFIER	EPI_ISL_451985	29/03/2020	Poland/PL_P24	Europe	11	0.000553459
CHR_START-orf1ab	106	C	T	n.106C>T		intergenic_region	MODIFIER	EPI_ISL_451981	07/04/2020	Poland/PL_P20	Europe	11	0.000553459
CHR_START-orf1ab	106	C	T	n.106C>T		intergenic_region	MODIFIER	EPI_ISL_445707	11/04/2020	Wales/PHWC-2B403	Europe	11	0.000553459
CHR_START-orf1ab	106	C	T	n.106C>T		intergenic_region	MODIFIER	EPI_ISL_451982	29/03/2020	Poland/PL_P21	Europe	11	0.000553459
CHR_START-orf1ab	106	C	T	n.106C>T		intergenic_region	MODIFIER	EPI_ISL_451975	31/03/2020	Poland/PL_P14	Europe	11	0.000553459
CHR_START-orf1ab	106	C	T	n.106C>T		intergenic_region	MODIFIER	EPI_ISL_451971	01/04/2020	Poland/PL_P10	Europe	11	0.000553459
CHR_START-orf1ab	106	C	T	n.106C>T		intergenic_region	MODIFIER	EPI_ISL_451980	02/04/2020	Poland/PL_P19	Europe	11	0.000553459
CHR_START-orf1ab	106	C	T	n.106C>T		intergenic_region	MODIFIER	EPI_ISL_451984	29/03/2020	Poland/PL_P23	Europe	11	0.000553459
CHR_START-orf1ab	111	T	C	n.111T>C		intergenic_region	MODIFIER	EPI_ISL_403931	30/12/2019	Wuhan/IPBCAMS-WH-02/2019	Asia	1	0.000473709
CHR_START-orf1ab	112	T	G	n.112T>G		intergenic_region	MODIFIER	EPI_ISL_403931	30/12/2019	Wuhan/IPBCAMS-WH-02/2019	Asia	1	0.000473709
CHR_START-orf1ab	113	A	T	n.113A>T		intergenic_region	MODIFIER	EPI_ISL_435059	20/03/2020	South Africa/R05475	Africa	1	0.0046729
CHR_START-orf1ab	118	A	T	n.118A>T		intergenic_region	MODIFIER	EPI_ISL_435059	20/03/2020	South Africa/R05475	Africa	1	0.0046729
CHR_START-orf1ab	119	C	G	n.119C>G		intergenic_region	MODIFIER	EPI_ISL_403931	30/12/2019	Wuhan/IPBCAMS-WH-02/2019	Asia	1	0.000473709
CHR_START-orf1ab	120	T	C	n.120T>C		intergenic_region	MODIFIER	EPI_ISL_403931	30/12/2019	Wuhan/IPBCAMS-WH-02/2019	Asia	1	0.000473709
CHR_START-orf1ab	124	G	A	n.124G>A		intergenic_region	MODIFIER	EPI_ISL_403931	30/12/2019	Wuhan/IPBCAMS-WH-02/2019	Asia	1	0.000473709
CHR_START-orf1ab	125	C	A	n.125C>A		intergenic_region	MODIFIER	EPI_ISL_435059	20/03/2020	South Africa/R05475	Africa	1	0.0046729
CHR_START-orf1ab	129	A	G	n.129A>G		intergenic_region	MODIFIER	EPI_ISL_435117	07/04/2020	DRC/1375	Africa	2	0.00934579
CHR_START-orf1ab	129	A	G	n.129A>G		intergenic_region	MODIFIER	EPI_ISL_435118	07/04/2020	DRC/1378	Africa	2	0.00934579
CHR_START-orf1ab	141	T	C	n.141T>C		intergenic_region	MODIFIER	EPI_ISL_451195	22/03/2020	Uganda/UG013	Africa	1	0.0046729
CHR_START-orf1ab	160	G	A	n.160G>A		intergenic_region	MODIFIER	EPI_ISL_426889	02/04/2020	Czech Republic/IAB_14	Europe	5	0.000251572
CHR_START-orf1ab	160	G	A	n.160G>A		intergenic_region	MODIFIER	EPI_ISL_450413	19/03/2020	Germany/HH-1	Europe	5	0.000251572
CHR_START-orf1ab	160	G	A	n.160G>A		intergenic_region	MODIFIER	EPI_ISL_426896	28/03/2020	Czech Republic/IAB_22	Europe	5	0.000251572
CHR_START-orf1ab	160	G	A	n.160G>A		intergenic_region	MODIFIER	EPI_ISL_426894	27/03/2020	Czech Republic/IAB_20	Europe	5	0.000251572
CHR_START-orf1ab	160	G	A	n.160G>A		intergenic_region	MODIFIER	EPI_ISL_426897	29/03/2020	Czech Republic/IAB_23	Europe	5	0.000251572
CHR_START-orf1ab	167	G	T	n.167G>T		intergenic_region	MODIFIER	EPI_ISL_420611	23/03/2020	France/ARA12576	Europe	2	0.000100629
CHR_START-orf1ab	167	G	T	n.167G>T		intergenic_region	MODIFIER	EPI_ISL_430857	22/03/2020	Sweden/20-08691	Europe	2	0.000100629
CHR_START-orf1ab	176	C	A	n.176C>A		intergenic_region	MODIFIER	EPI_ISL_435059	20/03/2020	South Africa/R05475	Africa	1	0.0046729
CHR_START-orf1ab	180	C	A	n.180C>A		intergenic_region	MODIFIER	EPI_ISL_435059	20/03/2020	South Africa/R05475	Africa	1	0.0046729
CHR_START-orf1ab	186	C	A	n.186C>A		intergenic_region	MODIFIER	EPI_ISL_419990	23/03/2020	Australia/VIC299	Oceania	1	0.000628931
CHR_START-orf1ab	187	A	G	n.187A>G		intergenic_region	MODIFIER	EPI_ISL_435059	20/03/2020	South Africa/R05475	Africa	2	0.00934579
CHR_START-orf1ab	187	A	G	n.187A>G		intergenic_region	MODIFIER	EPI_ISL_422400	30/03/2020	Ghana/2944_S9	Africa	2	0.00934579
CHR_START-orf1ab	187	A	G	n.187A>G		intergenic_region	MODIFIER	EPI_ISL_417711	13/03/2020	Iceland/150	Europe	80	0.00402516
CHR_START-orf1ab	187	A	G	n.187A>G		intergenic_region	MODIFIER	EPI_ISL_416494	04/03/2020	France/N2223	Europe	80	0.00402516
CHR_START-orf1ab	187	A	G	n.187A>G		intergenic_region	MODIFIER	EPI_ISL_417533	18/03/2020	Luxembourg/LNS6282845	Europe	80	0.00402516
CHR_START-orf1ab	187	A	G	n.187A>G		intergenic_region	MODIFIER	EPI_ISL_429786	31/03/2020	Luxembourg/LNS4818581	Europe	80	0.00402516
CHR_START-orf1ab	187	A	G	n.187A>G		intergenic_region	MODIFIER	EPI_ISL_428900	23/03/2020	Russia/Moscow-80112	Europe	80	0.00402516
CHR_START-orf1ab	187	A	G	n.187A>G		intergenic_region	MODIFIER	EPI_ISL_414624	26/02/2020	France/N1620	Europe	80	0.00402516
CHR_START-orf1ab	187	A	G	n.187A>G		intergenic_region	MODIFIER	EPI_ISL_451936	12/03/2020	Germany/BAV-MVP0110	Europe	80	0.00402516
CHR_START-orf1ab	187	A	G	n.187A>G		intergenic_region	MODIFIER	EPI_ISL_417530	18/03/2020	Luxembourg/LNS2128808	Europe	80	0.00402516
CHR_START-orf1ab	187	A	G	n.187A>G		intergenic_region	MODIFIER	EPI_ISL_445055	22/04/2020	Luxembourg/LNS5742995	Europe	80	0.00402516
CHR_START-orf1ab	187	A	G	n.187A>G		intergenic_region	MODIFIER	EPI_ISL_445061	24/04/2020	Luxembourg/LNS1227733	Europe	80	0.00402516
CHR_START-orf1ab	187	A	G	n.187A>G		intergenic_region	MODIFIER	EPI_ISL_429719	28/03/2020	Luxembourg/LNS0180938	Europe	80	0.00402516
CHR_START-orf1ab	187	A	G	n.187A>G		intergenic_region	MODIFIER	EPI_ISL_448463	07/04/2020	England/OXON-AC5AD	Europe	80	0.00402516
CHR_START-orf1ab	187	A	G	n.187A>G		intergenic_region	MODIFIER	EPI_ISL_429715	23/03/2020	Luxembourg/LNS7469301	Europe	80	0.00402516
CHR_START-orf1ab	187	A	G	n.187A>G		intergenic_region	MODIFIER	EPI_ISL_421757	17/03/2020	Luxembourg/LNS7914820	Europe	80	0.00402516
CHR_START-orf1ab	187	A	G	n.187A>G		intergenic_region	MODIFIER	EPI_ISL_428958	07/04/2020	Luxembourg/LNS5413802	Europe	80	0.00402516
CHR_START-orf1ab	187	A	G	n.187A>G		intergenic_region	MODIFIER	EPI_ISL_429795	26/03/2020	Luxembourg/LNS8815434	Europe	80	0.00402516
CHR_START-orf1ab	187	A	G	n.187A>G		intergenic_region	MODIFIER	EPI_ISL_417610	17/03/2020	Iceland/282	Europe	80	0.00402516
CHR_START-orf1ab	187	A	G	n.187A>G		intergenic_region	MODIFIER	EPI_ISL_437258	20/03/2020	Germany/BAV-MVP0059	Europe	80	0.00402516
CHR_START-orf1ab	187	A	G	n.187A>G		intergenic_region	MODIFIER	EPI_ISL_435146	07/04/2020	Italy/TE12337	Europe	80	0.00402516
CHR_START-orf1ab	187	A	G	n.187A>G		intergenic_region	MODIFIER	EPI_ISL_437286	02/04/2020	Germany/BAV-MVP0092	Europe	80	0.00402516
CHR_START-orf1ab	187	A	G	n.187A>G		intergenic_region	MODIFIER	EPI_ISL_428876	19/03/2020	Russia/Moscow-71604	Europe	80	0.00402516
CHR_START-orf1ab	187	A	G	n.187A>G		intergenic_region	MODIFIER	EPI_ISL_448969	28/03/2020	Northern Ireland/NIRE-FB703	Europe	80	0.00402516
CHR_START-orf1ab	187	A	G	n.187A>G		intergenic_region	MODIFIER	EPI_ISL_437899	23/03/2020	Greece/42_36236	Europe	80	0.00402516
CHR_START-orf1ab	187	A	G	n.187A>G		intergenic_region	MODIFIER	EPI_ISL_417803	13/03/2020	Iceland/156	Europe	80	0.00402516
CHR_START-orf1ab	187	A	G	n.187A>G		intergenic_region	MODIFIER	EPI_ISL_421758	17/03/2020	Luxembourg/LNS1586597	Europe	80	0.00402516
CHR_START-orf1ab	187	A	G	n.187A>G		intergenic_region	MODIFIER	EPI_ISL_417764	16/03/2020	Iceland/209	Europe	80	0.00402516
CHR_START-orf1ab	187	A	G	n.187A>G		intergenic_region	MODIFIER	EPI_ISL_429720	26/03/2020	Luxembourg/LNS7863981	Europe	80	0.00402516
CHR_START-orf1ab	187	A	G	n.187A>G		intergenic_region	MODIFIER	EPI_ISL_448796	08/04/2020	England/OXON-AEF34	Europe	80	0.00402516
CHR_START-orf1ab	187	A	G	n.187A>G		intergenic_region	MODIFIER	EPI_ISL_429744	24/03/2020	Luxembourg/LNS7341568	Europe	80	0.00402516
CHR_START-orf1ab	187	A	G	n.187A>G		intergenic_region	MODIFIER	EPI_ISL_417569	17/03/2020	Iceland/241	Europe	80	0.00402516
CHR_START-orf1ab	187	A	G	n.187A>G		intergenic_region	MODIFIER	EPI_ISL_445074	21/04/2020	Luxembourg/LNS2156711	Europe	80	0.00402516
CHR_START-orf1ab	187	A	G	n.187A>G		intergenic_region	MODIFIER	EPI_ISL_428943	01/04/2020	Luxembourg/LNS6969569	Europe	80	0.00402516
CHR_START-orf1ab	187	A	G	n.187A>G		intergenic_region	MODIFIER	EPI_ISL_428942	04/04/2020	Luxembourg/LNS0113568	Europe	80	0.00402516
CHR_START-orf1ab	187	A	G	n.187A>G		intergenic_region	MODIFIER	EPI_ISL_437234	15/03/2020	Germany/BAV-MVP0035	Europe	80	0.00402516
CHR_START-orf1ab	187	A	G	n.187A>G		intergenic_region	MODIFIER	EPI_ISL_419667	13/03/2020	Austria/CeMM0014	Europe	80	0.00402516
CHR_START-orf1ab	187	A	G	n.187A>G		intergenic_region	MODIFIER	EPI_ISL_420636	24/03/2020	England/20136085404	Europe	80	0.00402516
CHR_START-orf1ab	187	A	G	n.187A>G		intergenic_region	MODIFIER	EPI_ISL_421760	17/03/2020	Luxembourg/LNS2458673	Europe	80	0.00402516
CHR_START-orf1ab	187	A	G	n.187A>G		intergenic_region	MODIFIER	EPI_ISL_437221	06/04/2020	Germany/BAV-MVP0021	Europe	80	0.00402516
CHR_START-orf1ab	187	A	G	n.187A>G		intergenic_region	MODIFIER	EPI_ISL_429732	23/03/2020	Luxembourg/LNS7580831	Europe	80	0.00402516
CHR_START-orf1ab	187	A	G	n.187A>G		intergenic_region	MODIFIER	EPI_ISL_445076	22/04/2020	Luxembourg/LNS7550599	Europe	80	0.00402516
CHR_START-orf1ab	187	A	G	n.187A>G		intergenic_region	MODIFIER	EPI_ISL_437977	15/03/2020	Austria/CeMM0120	Europe	80	0.00402516
CHR_START-orf1ab	187	A	G	n.187A>G		intergenic_region	MODIFIER	EPI_ISL_429752	26/03/2020	Luxembourg/LNS5664245	Europe	80	0.00402516
CHR_START-orf1ab	187	A	G	n.187A>G		intergenic_region	MODIFIER	EPI_ISL_434491	14/04/2020	Luxembourg/LNS8258882	Europe	80	0.00402516
CHR_START-orf1ab	187	A	G	n.187A>G		intergenic_region	MODIFIER	EPI_ISL_429730	09/04/2020	Luxembourg/LNS7438855	Europe	80	0.00402516
CHR_START-orf1ab	187	A	G	n.187A>G		intergenic_region	MODIFIER	EPI_ISL_451862	07/04/2020	Switzerland/110436	Europe	80	0.00402516
CHR_START-orf1ab	187	A	G	n.187A>G		intergenic_region	MODIFIER	EPI_ISL_419564	15/03/2020	Luxembourg/LNS0366116	Europe	80	0.00402516
CHR_START-orf1ab	187	A	G	n.187A>G		intergenic_region	MODIFIER	EPI_ISL_413996	24/02/2020	Switzerland/TI9486	Europe	80	0.00402516
CHR_START-orf1ab	187	A	G	n.187A>G		intergenic_region	MODIFIER	EPI_ISL_420638	25/03/2020	England/20136087304	Europe	80	0.00402516
CHR_START-orf1ab	187	A	G	n.187A>G		intergenic_region	MODIFIER	EPI_ISL_436732	27/04/2020	Italy/TE26425	Europe	80	0.00402516
CHR_START-orf1ab	187	A	G	n.187A>G		intergenic_region	MODIFIER	EPI_ISL_445056	22/04/2020	Luxembourg/LNS9865959	Europe	80	0.00402516
CHR_START-orf1ab	187	A	G	n.187A>G		intergenic_region	MODIFIER	EPI_ISL_451937	17/03/2020	Germany/BAV-MVP0113	Europe	80	0.00402516
CHR_START-orf1ab	187	A	G	n.187A>G		intergenic_region	MODIFIER	EPI_ISL_434505	08/04/2020	Luxembourg/LNS9470500	Europe	80	0.00402516
CHR_START-orf1ab	187	A	G	n.187A>G		intergenic_region	MODIFIER	EPI_ISL_421747	17/03/2020	Luxembourg/LNS3770609	Europe	80	0.00402516
CHR_START-orf1ab	187	A	G	n.187A>G		intergenic_region	MODIFIER	EPI_ISL_419582	13/03/2020	Luxembourg/LNS3156434	Europe	80	0.00402516
CHR_START-orf1ab	187	A	G	n.187A>G		intergenic_region	MODIFIER	EPI_ISL_429769	28/03/2020	Luxembourg/LNS7721101	Europe	80	0.00402516
CHR_START-orf1ab	187	A	G	n.187A>G		intergenic_region	MODIFIER	EPI_ISL_437911	31/03/2020	Greece/56_37161	Europe	80	0.00402516
CHR_START-orf1ab	187	A	G	n.187A>G		intergenic_region	MODIFIER	EPI_ISL_420637	26/03/2020	England/20136087004	Europe	80	0.00402516
CHR_START-orf1ab	187	A	G	n.187A>G		intergenic_region	MODIFIER	EPI_ISL_429728	26/03/2020	Luxembourg/LNS3212178	Europe	80	0.00402516
CHR_START-orf1ab	187	A	G	n.187A>G		intergenic_region	MODIFIER	EPI_ISL_429207	03/04/2020	Switzerland/GE1184	Europe	80	0.00402516
CHR_START-orf1ab	187	A	G	n.187A>G		intergenic_region	MODIFIER	EPI_ISL_428956	01/04/2020	Luxembourg/LNS6854244	Europe	80	0.00402516
CHR_START-orf1ab	187	A	G	n.187A>G		intergenic_region	MODIFIER	EPI_ISL_429771	23/03/2020	Luxembourg/LNS3187147	Europe	80	0.00402516
CHR_START-orf1ab	187	A	G	n.187A>G		intergenic_region	MODIFIER	EPI_ISL_428954	05/04/2020	Luxembourg/LNS5971805	Europe	80	0.00402516
CHR_START-orf1ab	187	A	G	n.187A>G		intergenic_region	MODIFIER	EPI_ISL_416153	02/03/2020	Denmark/SSI-04	Europe	80	0.00402516
CHR_START-orf1ab	187	A	G	n.187A>G		intergenic_region	MODIFIER	EPI_ISL_419588	16/03/2020	Luxembourg/LNS4836560	Europe	80	0.00402516
CHR_START-orf1ab	187	A	G	n.187A>G		intergenic_region	MODIFIER	EPI_ISL_437292	07/04/2020	Germany/BAV-MVP0101	Europe	80	0.00402516
CHR_START-orf1ab	187	A	G	n.187A>G		intergenic_region	MODIFIER	EPI_ISL_417529	18/03/2020	Luxembourg/LNS5731562	Europe	80	0.00402516
CHR_START-orf1ab	187	A	G	n.187A>G		intergenic_region	MODIFIER	EPI_ISL_429160	12/03/2020	Sweden/20-50312	Europe	80	0.00402516
CHR_START-orf1ab	187	A	G	n.187A>G		intergenic_region	MODIFIER	EPI_ISL_429226	17/03/2020	Italy/TE5551	Europe	80	0.00402516
CHR_START-orf1ab	187	A	G	n.187A>G		intergenic_region	MODIFIER	EPI_ISL_434515	15/04/2020	Luxembourg/LNS5953507	Europe	80	0.00402516
CHR_START-orf1ab	187	A	G	n.187A>G		intergenic_region	MODIFIER	EPI_ISL_445059	23/04/2020	Luxembourg/LNS2259744	Europe	80	0.00402516
CHR_START-orf1ab	187	A	G	n.187A>G		intergenic_region	MODIFIER	EPI_ISL_419574	16/03/2020	Luxembourg/LNS1909273	Europe	80	0.00402516
CHR_START-orf1ab	187	A	G	n.187A>G		intergenic_region	MODIFIER	EPI_ISL_419604	15/03/2020	Luxembourg/LNS9627078	Europe	80	0.00402516
CHR_START-orf1ab	187	A	G	n.187A>G		intergenic_region	MODIFIER	EPI_ISL_437279	01/04/2020	Germany/BAV-MVP0085	Europe	80	0.00402516
CHR_START-orf1ab	187	A	G	n.187A>G		intergenic_region	MODIFIER	EPI_ISL_429785	09/04/2020	Luxembourg/LNS7729363	Europe	80	0.00402516
CHR_START-orf1ab	187	A	G	n.187A>G		intergenic_region	MODIFIER	EPI_ISL_437291	06/04/2020	Germany/BAV-MVP0100	Europe	80	0.00402516
CHR_START-orf1ab	187	A	G	n.187A>G		intergenic_region	MODIFIER	EPI_ISL_435147	08/04/2020	Italy/TE12759	Europe	80	0.00402516
CHR_START-orf1ab	187	A	G	n.187A>G		intergenic_region	MODIFIER	EPI_ISL_417851	05/03/2020	Iceland/53	Europe	80	0.00402516
CHR_START-orf1ab	187	A	G	n.187A>G		intergenic_region	MODIFIER	EPI_ISL_413489	03/03/2020	Italy/UniSR1	Europe	80	0.00402516
CHR_START-orf1ab	187	A	G	n.187A>G		intergenic_region	MODIFIER	EPI_ISL_445054	22/04/2020	Luxembourg/LNS0724201	Europe	80	0.00402516
CHR_START-orf1ab	187	A	G	n.187A>G		intergenic_region	MODIFIER	EPI_ISL_423421	30/03/2020	England/20142002004	Europe	80	0.00402516
CHR_START-orf1ab	187	A	G	n.187A>G		intergenic_region	MODIFIER	EPI_ISL_419966	22/03/2020	Australia/VIC273	Oceania	4	0.00251572
CHR_START-orf1ab	187	A	G	n.187A>G		intergenic_region	MODIFIER	EPI_ISL_450195	21/03/2020	Australia/SAP039	Oceania	4	0.00251572
CHR_START-orf1ab	187	A	G	n.187A>G		intergenic_region	MODIFIER	EPI_ISL_430583	07/04/2020	Australia/VIC1094	Oceania	4	0.00251572
CHR_START-orf1ab	187	A	G	n.187A>G		intergenic_region	MODIFIER	EPI_ISL_426739	27/03/2020	Australia/VIC442	Oceania	4	0.00251572
CHR_START-orf1ab	187	A	G	n.187A>G		intergenic_region	MODIFIER	EPI_ISL_429810	15/03/2020	Canada/SK_20	North America	15	0.0021978
CHR_START-orf1ab	187	A	G	n.187A>G		intergenic_region	MODIFIER	EPI_ISL_418856	13/03/2020	Canada/BC_9345042	North America	15	0.0021978
CHR_START-orf1ab	187	A	G	n.187A>G		intergenic_region	MODIFIER	EPI_ISL_429809	13/03/2020	Canada/SK_16	North America	15	0.0021978
CHR_START-orf1ab	187	A	G	n.187A>G		intergenic_region	MODIFIER	EPI_ISL_418846	12/03/2020	Canada/BC_7553799	North America	15	0.0021978
CHR_START-orf1ab	187	A	G	n.187A>G		intergenic_region	MODIFIER	EPI_ISL_430868	01/04/2020	USA/WA-UW-5177	North America	15	0.0021978
CHR_START-orf1ab	187	A	G	n.187A>G		intergenic_region	MODIFIER	EPI_ISL_424992	09/03/2020	USA/MI-MDHHS-SC20005	North America	15	0.0021978
CHR_START-orf1ab	187	A	G	n.187A>G		intergenic_region	MODIFIER	EPI_ISL_418857	13/03/2020	Canada/BC_9345715	North America	15	0.0021978
CHR_START-orf1ab	187	A	G	n.187A>G		intergenic_region	MODIFIER	EPI_ISL_429050	28/03/2020	USA/CA-CZB089	North America	15	0.0021978
CHR_START-orf1ab	187	A	G	n.187A>G		intergenic_region	MODIFIER	EPI_ISL_418834	11/03/2020	Canada/BC_5522039	North America	15	0.0021978
CHR_START-orf1ab	187	A	G	n.187A>G		intergenic_region	MODIFIER	EPI_ISL_437529	09/04/2020	USA/OR-OHSU05-CV5	North America	15	0.0021978
CHR_START-orf1ab	187	A	G	n.187A>G		intergenic_region	MODIFIER	EPI_ISL_418849	13/03/2020	Canada/BC_8486790	North America	15	0.0021978
CHR_START-orf1ab	187	A	G	n.187A>G		intergenic_region	MODIFIER	EPI_ISL_418839	10/03/2020	Canada/BC_6489864	North America	15	0.0021978
CHR_START-orf1ab	187	A	G	n.187A>G		intergenic_region	MODIFIER	EPI_ISL_426094	24/03/2020	USA/WA-UW-2137	North America	15	0.0021978
CHR_START-orf1ab	187	A	G	n.187A>G		intergenic_region	MODIFIER	EPI_ISL_418859	13/03/2020	Canada/BC_9574898	North America	15	0.0021978
CHR_START-orf1ab	187	A	G	n.187A>G		intergenic_region	MODIFIER	EPI_ISL_418842	11/03/2020	Canada/BC_6997898	North America	15	0.0021978
CHR_START-orf1ab	198	G	A	n.198G>A		intergenic_region	MODIFIER	EPI_ISL_416488	03/03/2020	Poland/PL_P1	Europe	1	5.03145e-05
CHR_START-orf1ab	203	C	T	n.203C>T		intergenic_region	MODIFIER	EPI_ISL_436450	13/04/2020	India/NCDC-4189	Asia	3	0.00142113
CHR_START-orf1ab	203	C	T	n.203C>T		intergenic_region	MODIFIER	EPI_ISL_416321	28/01/2020	Shanghai/SH0008	Asia	3	0.00142113
CHR_START-orf1ab	203	C	T	n.203C>T		intergenic_region	MODIFIER	EPI_ISL_419226	13/02/2020	Hong Kong/HKPU54-0302	Asia	3	0.00142113
CHR_START-orf1ab	208	G	T	n.208G>T		intergenic_region	MODIFIER	EPI_ISL_417379	15/03/2020	USA/WA-UW230	North America	2	0.00029304
CHR_START-orf1ab	208	G	T	n.208G>T		intergenic_region	MODIFIER	EPI_ISL_437524	16/04/2020	USA/OR-OHSU027-CV27	North America	2	0.00029304
CHR_START-orf1ab	209	T	C	n.209T>C		intergenic_region	MODIFIER	EPI_ISL_414935	21/01/2020	Shandong/LY002	Asia	1	0.000473709
CHR_START-orf1ab	210	G	T	n.210G>T		intergenic_region	MODIFIER	EPI_ISL_419882	19/03/2020	Australia/VIC186	Oceania	3	0.00188679
CHR_START-orf1ab	210	G	T	n.210G>T		intergenic_region	MODIFIER	EPI_ISL_419883	19/03/2020	Australia/VIC187	Oceania	3	0.00188679
CHR_START-orf1ab	210	G	T	n.210G>T		intergenic_region	MODIFIER	EPI_ISL_426641	18/03/2020	Australia/VIC332	Oceania	3	0.00188679
CHR_START-orf1ab	210	G	T	n.210G>T		intergenic_region	MODIFIER	EPI_ISL_414632	04/03/2020	France/GE1977	Europe	3	0.000150943
CHR_START-orf1ab	210	G	T	n.210G>T		intergenic_region	MODIFIER	EPI_ISL_427326	07/04/2020	Russia/StPetersburg-RII4694S	Europe	3	0.000150943
CHR_START-orf1ab	210	G	T	n.210G>T		intergenic_region	MODIFIER	EPI_ISL_418409	14/03/2020	Finland/14M74	Europe	3	0.000150943
CHR_START-orf1ab	228	C	T	n.228C>T		intergenic_region	MODIFIER	EPI_ISL_426630	17/03/2020	Taiwan/TSGH-02	Asia	5	0.00236855
CHR_START-orf1ab	228	C	T	n.228C>T		intergenic_region	MODIFIER	EPI_ISL_422413	16/03/2020	Taiwan/NTU11	Asia	5	0.00236855
CHR_START-orf1ab	228	C	T	n.228C>T		intergenic_region	MODIFIER	EPI_ISL_428230	17/03/2020	Taiwan/TSGH-13	Asia	5	0.00236855
CHR_START-orf1ab	228	C	T	n.228C>T		intergenic_region	MODIFIER	EPI_ISL_417523	13/03/2020	Taiwan/CGMH-CGU-10	Asia	5	0.00236855
CHR_START-orf1ab	228	C	T	n.228C>T		intergenic_region	MODIFIER	EPI_ISL_417524	14/03/2020	Taiwan/CGMH-CGU-11	Asia	5	0.00236855
CHR_START-orf1ab	228	C	T	n.228C>T		intergenic_region	MODIFIER	EPI_ISL_437320	19/03/2020	Turkey/HSGM-1492	Europe	10	0.000503145
CHR_START-orf1ab	228	C	T	n.228C>T		intergenic_region	MODIFIER	EPI_ISL_427318	03/04/2020	Russia/StPetersburg-RII4591S	Europe	10	0.000503145
CHR_START-orf1ab	228	C	T	n.228C>T		intergenic_region	MODIFIER	EPI_ISL_423067	24/03/2020	England/20134005104	Europe	10	0.000503145
CHR_START-orf1ab	228	C	T	n.228C>T		intergenic_region	MODIFIER	EPI_ISL_437319	19/03/2020	Turkey/HSGM-1490	Europe	10	0.000503145
CHR_START-orf1ab	228	C	T	n.228C>T		intergenic_region	MODIFIER	EPI_ISL_437334	24/03/2020	Turkey/HSGM-10232	Europe	10	0.000503145
CHR_START-orf1ab	228	C	T	n.228C>T		intergenic_region	MODIFIER	EPI_ISL_437321	19/03/2020	Turkey/HSGM-1497	Europe	10	0.000503145
CHR_START-orf1ab	228	C	T	n.228C>T		intergenic_region	MODIFIER	EPI_ISL_437331	25/03/2020	Turkey/HSGM-1014	Europe	10	0.000503145
CHR_START-orf1ab	228	C	T	n.228C>T		intergenic_region	MODIFIER	EPI_ISL_437329	19/03/2020	Turkey/HSGM-6204	Europe	10	0.000503145
CHR_START-orf1ab	228	C	T	n.228C>T		intergenic_region	MODIFIER	EPI_ISL_437332	18/03/2020	Turkey/HSGM-4698	Europe	10	0.000503145
CHR_START-orf1ab	228	C	T	n.228C>T		intergenic_region	MODIFIER	EPI_ISL_437335	25/03/2020	Turkey/HSGM-12059	Europe	10	0.000503145
CHR_START-orf1ab	241	C	T	n.241C>T		intergenic_region	MODIFIER	EPI_ISL_450300	30/03/2020	South Africa/R07601	Africa	180	0.841121
CHR_START-orf1ab	241	C	T	n.241C>T		intergenic_region	MODIFIER	EPI_ISL_434711	08/04/2020	DRC/1486	Africa	180	0.841121
CHR_START-orf1ab	241	C	T	n.241C>T		intergenic_region	MODIFIER	EPI_ISL_437339	15/04/2020	DRC/2536	Africa	180	0.841121
CHR_START-orf1ab	241	C	T	n.241C>T		intergenic_region	MODIFIER	EPI_ISL_420037	02/03/2020	Algeria/G0860_2262	Africa	180	0.841121
CHR_START-orf1ab	241	C	T	n.241C>T		intergenic_region	MODIFIER	EPI_ISL_429258	06/04/2020	DRC/1234	Africa	180	0.841121
CHR_START-orf1ab	241	C	T	n.241C>T		intergenic_region	MODIFIER	EPI_ISL_437357	18/04/2020	DRC/3070	Africa	180	0.841121
CHR_START-orf1ab	241	C	T	n.241C>T		intergenic_region	MODIFIER	EPI_ISL_447234	23/04/2020	DRC/3662	Africa	180	0.841121
CHR_START-orf1ab	241	C	T	n.241C>T		intergenic_region	MODIFIER	EPI_ISL_435114	07/04/2020	DRC/1398	Africa	180	0.841121
CHR_START-orf1ab	241	C	T	n.241C>T		intergenic_region	MODIFIER	EPI_ISL_447602	22/04/2020	DRC/3483	Africa	180	0.841121
CHR_START-orf1ab	241	C	T	n.241C>T		intergenic_region	MODIFIER	EPI_ISL_436194	13/04/2020	DRC/2169	Africa	180	0.841121
CHR_START-orf1ab	241	C	T	n.241C>T		intergenic_region	MODIFIER	EPI_ISL_420854	25/03/2020	DRC/521	Africa	180	0.841121
CHR_START-orf1ab	241	C	T	n.241C>T		intergenic_region	MODIFIER	EPI_ISL_418211	11/03/2020	Senegal/082	Africa	180	0.841121
CHR_START-orf1ab	241	C	T	n.241C>T		intergenic_region	MODIFIER	EPI_ISL_437342	15/04/2020	DRC/2644	Africa	180	0.841121
CHR_START-orf1ab	241	C	T	n.241C>T		intergenic_region	MODIFIER	EPI_ISL_451186	27/03/2020	Uganda/UG004	Africa	180	0.841121
CHR_START-orf1ab	241	C	T	n.241C>T		intergenic_region	MODIFIER	EPI_ISL_431011	07/04/2020	DRC/1319	Africa	180	0.841121
CHR_START-orf1ab	241	C	T	n.241C>T		intergenic_region	MODIFIER	EPI_ISL_429259	06/04/2020	DRC/1249	Africa	180	0.841121
CHR_START-orf1ab	241	C	T	n.241C>T		intergenic_region	MODIFIER	EPI_ISL_437356	18/04/2020	DRC/3041	Africa	180	0.841121
CHR_START-orf1ab	241	C	T	n.241C>T		intergenic_region	MODIFIER	EPI_ISL_418242	08/03/2020	Algeria/G0640_2265	Africa	180	0.841121
CHR_START-orf1ab	241	C	T	n.241C>T		intergenic_region	MODIFIER	EPI_ISL_451191	30/03/2020	Uganda/UG009	Africa	180	0.841121
CHR_START-orf1ab	241	C	T	n.241C>T		intergenic_region	MODIFIER	EPI_ISL_435167	13/04/2020	DRC/2128	Africa	180	0.841121
CHR_START-orf1ab	241	C	T	n.241C>T		intergenic_region	MODIFIER	EPI_ISL_417433	11/03/2020	DRC/KN-0017	Africa	180	0.841121
CHR_START-orf1ab	241	C	T	n.241C>T		intergenic_region	MODIFIER	EPI_ISL_435168	13/04/2020	DRC/2133	Africa	180	0.841121
CHR_START-orf1ab	241	C	T	n.241C>T		intergenic_region	MODIFIER	EPI_ISL_437340	15/04/2020	DRC/2563	Africa	180	0.841121
CHR_START-orf1ab	241	C	T	n.241C>T		intergenic_region	MODIFIER	EPI_ISL_437353	17/04/2020	DRC/2938	Africa	180	0.841121
CHR_START-orf1ab	241	C	T	n.241C>T		intergenic_region	MODIFIER	EPI_ISL_418217	13/03/2020	Senegal/139	Africa	180	0.841121
CHR_START-orf1ab	241	C	T	n.241C>T		intergenic_region	MODIFIER	EPI_ISL_435164	12/04/2020	DRC/2121	Africa	180	0.841121
CHR_START-orf1ab	241	C	T	n.241C>T		intergenic_region	MODIFIER	EPI_ISL_437343	15/04/2020	DRC/2670	Africa	180	0.841121
CHR_START-orf1ab	241	C	T	n.241C>T		intergenic_region	MODIFIER	EPI_ISL_437348	16/04/2020	DRC/2827	Africa	180	0.841121
CHR_START-orf1ab	241	C	T	n.241C>T		intergenic_region	MODIFIER	EPI_ISL_435113	07/04/2020	DRC/1382	Africa	180	0.841121
CHR_START-orf1ab	241	C	T	n.241C>T		intergenic_region	MODIFIER	EPI_ISL_417186	07/03/2020	South Africa/R03006	Africa	180	0.841121
CHR_START-orf1ab	241	C	T	n.241C>T		intergenic_region	MODIFIER	EPI_ISL_435157	10/04/2020	DRC/1767	Africa	180	0.841121
CHR_START-orf1ab	241	C	T	n.241C>T		intergenic_region	MODIFIER	EPI_ISL_447246	24/04/2020	DRC/3829	Africa	180	0.841121
CHR_START-orf1ab	241	C	T	n.241C>T		intergenic_region	MODIFIER	EPI_ISL_418213	12/03/2020	Senegal/094	Africa	180	0.841121
CHR_START-orf1ab	241	C	T	n.241C>T		intergenic_region	MODIFIER	EPI_ISL_417435	15/03/2020	DRC/KN-0043	Africa	180	0.841121
CHR_START-orf1ab	241	C	T	n.241C>T		intergenic_region	MODIFIER	EPI_ISL_413550	27/02/2020	Nigeria/Lagos01	Africa	180	0.841121
CHR_START-orf1ab	241	C	T	n.241C>T		intergenic_region	MODIFIER	EPI_ISL_420032	22/03/2020	DRC/236	Africa	180	0.841121
CHR_START-orf1ab	241	C	T	n.241C>T		intergenic_region	MODIFIER	EPI_ISL_435032	09/04/2020	DRC/1516	Africa	180	0.841121
CHR_START-orf1ab	241	C	T	n.241C>T		intergenic_region	MODIFIER	EPI_ISL_435160	12/04/2020	DRC/1982	Africa	180	0.841121
CHR_START-orf1ab	241	C	T	n.241C>T		intergenic_region	MODIFIER	EPI_ISL_435165	13/04/2020	DRC/2122	Africa	180	0.841121
CHR_START-orf1ab	241	C	T	n.241C>T		intergenic_region	MODIFIER	EPI_ISL_447244	24/04/2020	DRC/3806	Africa	180	0.841121
CHR_START-orf1ab	241	C	T	n.241C>T		intergenic_region	MODIFIER	EPI_ISL_436684	31/03/2020	South Africa/KRISP-04	Africa	180	0.841121
CHR_START-orf1ab	241	C	T	n.241C>T		intergenic_region	MODIFIER	EPI_ISL_437341	15/04/2020	DRC/2580	Africa	180	0.841121
CHR_START-orf1ab	241	C	T	n.241C>T		intergenic_region	MODIFIER	EPI_ISL_435159	11/04/2020	DRC/1952	Africa	180	0.841121
CHR_START-orf1ab	241	C	T	n.241C>T		intergenic_region	MODIFIER	EPI_ISL_437358	19/04/2020	DRC/3089	Africa	180	0.841121
CHR_START-orf1ab	241	C	T	n.241C>T		intergenic_region	MODIFIER	EPI_ISL_447230	23/04/2020	DRC/3633	Africa	180	0.841121
CHR_START-orf1ab	241	C	T	n.241C>T		intergenic_region	MODIFIER	EPI_ISL_430819	18/03/2020	Egypt/NRC-03	Africa	180	0.841121
CHR_START-orf1ab	241	C	T	n.241C>T		intergenic_region	MODIFIER	EPI_ISL_447605	23/04/2020	DRC/3552	Africa	180	0.841121
CHR_START-orf1ab	241	C	T	n.241C>T		intergenic_region	MODIFIER	EPI_ISL_435116	07/04/2020	DRC/1326	Africa	180	0.841121
CHR_START-orf1ab	241	C	T	n.241C>T		intergenic_region	MODIFIER	EPI_ISL_420839	22/03/2020	DRC/254	Africa	180	0.841121
CHR_START-orf1ab	241	C	T	n.241C>T		intergenic_region	MODIFIER	EPI_ISL_437355	17/04/2020	DRC/2942	Africa	180	0.841121
CHR_START-orf1ab	241	C	T	n.241C>T		intergenic_region	MODIFIER	EPI_ISL_422384	24/03/2020	Ghana/1622_S2	Africa	180	0.841121
CHR_START-orf1ab	241	C	T	n.241C>T		intergenic_region	MODIFIER	EPI_ISL_434710	08/04/2020	DRC/1423	Africa	180	0.841121
CHR_START-orf1ab	241	C	T	n.241C>T		intergenic_region	MODIFIER	EPI_ISL_420079	20/03/2020	Senegal/640	Africa	180	0.841121
CHR_START-orf1ab	241	C	T	n.241C>T		intergenic_region	MODIFIER	EPI_ISL_420849	28/03/2020	DRC/523	Africa	180	0.841121
CHR_START-orf1ab	241	C	T	n.241C>T		intergenic_region	MODIFIER	EPI_ISL_431012	07/04/2020	DRC/1376	Africa	180	0.841121
CHR_START-orf1ab	241	C	T	n.241C>T		intergenic_region	MODIFIER	EPI_ISL_436686	27/03/2020	South Africa/KRISP-045	Africa	180	0.841121
CHR_START-orf1ab	241	C	T	n.241C>T		intergenic_region	MODIFIER	EPI_ISL_437193	14/04/2020	DRC/2364	Africa	180	0.841121
CHR_START-orf1ab	241	C	T	n.241C>T		intergenic_region	MODIFIER	EPI_ISL_418215	12/03/2020	Senegal/119	Africa	180	0.841121
CHR_START-orf1ab	241	C	T	n.241C>T		intergenic_region	MODIFIER	EPI_ISL_418210	10/03/2020	Senegal/073	Africa	180	0.841121
CHR_START-orf1ab	241	C	T	n.241C>T		intergenic_region	MODIFIER	EPI_ISL_450299	31/03/2020	South Africa/R07552	Africa	180	0.841121
CHR_START-orf1ab	241	C	T	n.241C>T		intergenic_region	MODIFIER	EPI_ISL_437195	14/04/2020	DRC/2369	Africa	180	0.841121
CHR_START-orf1ab	241	C	T	n.241C>T		intergenic_region	MODIFIER	EPI_ISL_451189	30/03/2020	Uganda/UG007	Africa	180	0.841121
CHR_START-orf1ab	241	C	T	n.241C>T		intergenic_region	MODIFIER	EPI_ISL_422399	30/03/2020	Ghana/2914_S8	Africa	180	0.841121
CHR_START-orf1ab	241	C	T	n.241C>T		intergenic_region	MODIFIER	EPI_ISL_417441	17/03/2020	DRC/KN-0070	Africa	180	0.841121
CHR_START-orf1ab	241	C	T	n.241C>T		intergenic_region	MODIFIER	EPI_ISL_447233	23/04/2020	DRC/3661	Africa	180	0.841121
CHR_START-orf1ab	241	C	T	n.241C>T		intergenic_region	MODIFIER	EPI_ISL_420853	26/03/2020	DRC/402	Africa	180	0.841121
CHR_START-orf1ab	241	C	T	n.241C>T		intergenic_region	MODIFIER	EPI_ISL_420852	26/03/2020	DRC/396	Africa	180	0.841121
CHR_START-orf1ab	241	C	T	n.241C>T		intergenic_region	MODIFIER	EPI_ISL_437344	16/04/2020	DRC/2727	Africa	180	0.841121
CHR_START-orf1ab	241	C	T	n.241C>T		intergenic_region	MODIFIER	EPI_ISL_451190	30/03/2020	Uganda/UG008	Africa	180	0.841121
CHR_START-orf1ab	241	C	T	n.241C>T		intergenic_region	MODIFIER	EPI_ISL_417440	17/03/2020	DRC/KN-0060	Africa	180	0.841121
CHR_START-orf1ab	241	C	T	n.241C>T		intergenic_region	MODIFIER	EPI_ISL_418212	11/03/2020	Senegal/087	Africa	180	0.841121
CHR_START-orf1ab	241	C	T	n.241C>T		intergenic_region	MODIFIER	EPI_ISL_435117	07/04/2020	DRC/1375	Africa	180	0.841121
CHR_START-orf1ab	241	C	T	n.241C>T		intergenic_region	MODIFIER	EPI_ISL_417941	18/03/2020	DRC/73	Africa	180	0.841121
CHR_START-orf1ab	241	C	T	n.241C>T		intergenic_region	MODIFIER	EPI_ISL_434681	09/04/2020	DRC/1565	Africa	180	0.841121
CHR_START-orf1ab	241	C	T	n.241C>T		intergenic_region	MODIFIER	EPI_ISL_420071	17/03/2020	Senegal/328	Africa	180	0.841121
CHR_START-orf1ab	241	C	T	n.241C>T		intergenic_region	MODIFIER	EPI_ISL_436687	28/03/2020	South Africa/KRISP-051	Africa	180	0.841121
CHR_START-orf1ab	241	C	T	n.241C>T		intergenic_region	MODIFIER	EPI_ISL_422401	31/03/2020	Ghana/2986_S10	Africa	180	0.841121
CHR_START-orf1ab	241	C	T	n.241C>T		intergenic_region	MODIFIER	EPI_ISL_437350	16/04/2020	DRC/2855	Africa	180	0.841121
CHR_START-orf1ab	241	C	T	n.241C>T		intergenic_region	MODIFIER	EPI_ISL_447248	25/04/2020	DRC/3837	Africa	180	0.841121
CHR_START-orf1ab	241	C	T	n.241C>T		intergenic_region	MODIFIER	EPI_ISL_435118	07/04/2020	DRC/1378	Africa	180	0.841121
CHR_START-orf1ab	241	C	T	n.241C>T		intergenic_region	MODIFIER	EPI_ISL_435166	13/04/2020	DRC/2125	Africa	180	0.841121
CHR_START-orf1ab	241	C	T	n.241C>T		intergenic_region	MODIFIER	EPI_ISL_435161	12/04/2020	DRC/2047	Africa	180	0.841121
CHR_START-orf1ab	241	C	T	n.241C>T		intergenic_region	MODIFIER	EPI_ISL_417442	18/03/2020	DRC/KN-0072	Africa	180	0.841121
CHR_START-orf1ab	241	C	T	n.241C>T		intergenic_region	MODIFIER	EPI_ISL_420034	22/03/2020	DRC/243	Africa	180	0.841121
CHR_START-orf1ab	241	C	T	n.241C>T		intergenic_region	MODIFIER	EPI_ISL_447601	22/04/2020	DRC/3482	Africa	180	0.841121
CHR_START-orf1ab	241	C	T	n.241C>T		intergenic_region	MODIFIER	EPI_ISL_451187	27/03/2020	Uganda/UG005	Africa	180	0.841121
CHR_START-orf1ab	241	C	T	n.241C>T		intergenic_region	MODIFIER	EPI_ISL_451188	30/03/2020	Uganda/UG006	Africa	180	0.841121
CHR_START-orf1ab	241	C	T	n.241C>T		intergenic_region	MODIFIER	EPI_ISL_437354	17/04/2020	DRC/2939	Africa	180	0.841121
CHR_START-orf1ab	241	C	T	n.241C>T		intergenic_region	MODIFIER	EPI_ISL_422398	29/03/2020	Ghana/2853_S7	Africa	180	0.841121
CHR_START-orf1ab	241	C	T	n.241C>T		intergenic_region	MODIFIER	EPI_ISL_447600	22/04/2020	DRC/3481	Africa	180	0.841121
CHR_START-orf1ab	241	C	T	n.241C>T		intergenic_region	MODIFIER	EPI_ISL_422404	24/03/2020	Ghana/1565_S13	Africa	180	0.841121
CHR_START-orf1ab	241	C	T	n.241C>T		intergenic_region	MODIFIER	EPI_ISL_450298	19/03/2020	South Africa/R05360	Africa	180	0.841121
CHR_START-orf1ab	241	C	T	n.241C>T		intergenic_region	MODIFIER	EPI_ISL_447236	24/04/2020	DRC/3683	Africa	180	0.841121
CHR_START-orf1ab	241	C	T	n.241C>T		intergenic_region	MODIFIER	EPI_ISL_447235	23/04/2020	DRC/3664	Africa	180	0.841121
CHR_START-orf1ab	241	C	T	n.241C>T		intergenic_region	MODIFIER	EPI_ISL_428855	17/03/2020	Gambia/GC19-015	Africa	180	0.841121
CHR_START-orf1ab	241	C	T	n.241C>T		intergenic_region	MODIFIER	EPI_ISL_447232	23/04/2020	DRC/3659	Africa	180	0.841121
CHR_START-orf1ab	241	C	T	n.241C>T		intergenic_region	MODIFIER	EPI_ISL_447249	25/04/2020	DRC/3841	Africa	180	0.841121
CHR_START-orf1ab	241	C	T	n.241C>T		intergenic_region	MODIFIER	EPI_ISL_447597	22/04/2020	DRC/3440	Africa	180	0.841121
CHR_START-orf1ab	241	C	T	n.241C>T		intergenic_region	MODIFIER	EPI_ISL_437194	14/04/2020	DRC/2363	Africa	180	0.841121
CHR_START-orf1ab	241	C	T	n.241C>T		intergenic_region	MODIFIER	EPI_ISL_417434	14/03/2020	DRC/KN-0038	Africa	180	0.841121
CHR_START-orf1ab	241	C	T	n.241C>T		intergenic_region	MODIFIER	EPI_ISL_420851	25/03/2020	DRC/376	Africa	180	0.841121
CHR_START-orf1ab	241	C	T	n.241C>T		intergenic_region	MODIFIER	EPI_ISL_420074	20/03/2020	Senegal/600	Africa	180	0.841121
CHR_START-orf1ab	241	C	T	n.241C>T		intergenic_region	MODIFIER	EPI_ISL_417946	18/03/2020	DRC/82	Africa	180	0.841121
CHR_START-orf1ab	241	C	T	n.241C>T		intergenic_region	MODIFIER	EPI_ISL_434680	08/04/2020	DRC/1422	Africa	180	0.841121
CHR_START-orf1ab	241	C	T	n.241C>T		intergenic_region	MODIFIER	EPI_ISL_447604	23/04/2020	DRC/3504	Africa	180	0.841121
CHR_START-orf1ab	241	C	T	n.241C>T		intergenic_region	MODIFIER	EPI_ISL_447603	22/04/2020	DRC/3490	Africa	180	0.841121
CHR_START-orf1ab	241	C	T	n.241C>T		intergenic_region	MODIFIER	EPI_ISL_435158	10/04/2020	DRC/1779	Africa	180	0.841121
CHR_START-orf1ab	241	C	T	n.241C>T		intergenic_region	MODIFIER	EPI_ISL_437196	14/04/2020	DRC/2384	Africa	180	0.841121
CHR_START-orf1ab	241	C	T	n.241C>T		intergenic_region	MODIFIER	EPI_ISL_421575	01/04/2020	South Africa/KRISP-011	Africa	180	0.841121
CHR_START-orf1ab	241	C	T	n.241C>T		intergenic_region	MODIFIER	EPI_ISL_421574	01/04/2020	South Africa/KRISP-07	Africa	180	0.841121
CHR_START-orf1ab	241	C	T	n.241C>T		intergenic_region	MODIFIER	EPI_ISL_417947	19/03/2020	DRC/94	Africa	180	0.841121
CHR_START-orf1ab	241	C	T	n.241C>T		intergenic_region	MODIFIER	EPI_ISL_447237	24/04/2020	DRC/3688	Africa	180	0.841121
CHR_START-orf1ab	241	C	T	n.241C>T		intergenic_region	MODIFIER	EPI_ISL_450495	25/03/2020	South Africa/R05929	Africa	180	0.841121
CHR_START-orf1ab	241	C	T	n.241C>T		intergenic_region	MODIFIER	EPI_ISL_417437	17/03/2020	DRC/KN-0054	Africa	180	0.841121
CHR_START-orf1ab	241	C	T	n.241C>T		intergenic_region	MODIFIER	EPI_ISL_418214	12/03/2020	Senegal/102	Africa	180	0.841121
CHR_START-orf1ab	241	C	T	n.241C>T		intergenic_region	MODIFIER	EPI_ISL_435156	10/04/2020	DRC/1715	Africa	180	0.841121
CHR_START-orf1ab	241	C	T	n.241C>T		intergenic_region	MODIFIER	EPI_ISL_421576	01/04/2020	South Africa/KRISP-012	Africa	180	0.841121
CHR_START-orf1ab	241	C	T	n.241C>T		intergenic_region	MODIFIER	EPI_ISL_447599	22/04/2020	DRC/3453	Africa	180	0.841121
CHR_START-orf1ab	241	C	T	n.241C>T		intergenic_region	MODIFIER	EPI_ISL_447238	24/04/2020	DRC/3764	Africa	180	0.841121
CHR_START-orf1ab	241	C	T	n.241C>T		intergenic_region	MODIFIER	EPI_ISL_447606	23/04/2020	DRC/3595	Africa	180	0.841121
CHR_START-orf1ab	241	C	T	n.241C>T		intergenic_region	MODIFIER	EPI_ISL_417942	18/03/2020	DRC/80	Africa	180	0.841121
CHR_START-orf1ab	241	C	T	n.241C>T		intergenic_region	MODIFIER	EPI_ISL_437345	16/04/2020	DRC/2728	Africa	180	0.841121
CHR_START-orf1ab	241	C	T	n.241C>T		intergenic_region	MODIFIER	EPI_ISL_420838	22/03/2020	DRC/253	Africa	180	0.841121
CHR_START-orf1ab	241	C	T	n.241C>T		intergenic_region	MODIFIER	EPI_ISL_417438	17/03/2020	DRC/KN-0058	Africa	180	0.841121
CHR_START-orf1ab	241	C	T	n.241C>T		intergenic_region	MODIFIER	EPI_ISL_420072	18/03/2020	Senegal/370	Africa	180	0.841121
CHR_START-orf1ab	241	C	T	n.241C>T		intergenic_region	MODIFIER	EPI_ISL_420030	21/03/2020	DRC/214	Africa	180	0.841121
CHR_START-orf1ab	241	C	T	n.241C>T		intergenic_region	MODIFIER	EPI_ISL_414647	09/03/2020	DRC/KN-13	Africa	180	0.841121
CHR_START-orf1ab	241	C	T	n.241C>T		intergenic_region	MODIFIER	EPI_ISL_447607	23/04/2020	DRC/3632	Africa	180	0.841121
CHR_START-orf1ab	241	C	T	n.241C>T		intergenic_region	MODIFIER	EPI_ISL_451202	01/05/2020	Uganda/UG020	Africa	180	0.841121
CHR_START-orf1ab	241	C	T	n.241C>T		intergenic_region	MODIFIER	EPI_ISL_418241	02/03/2020	Algeria/G0638_2264	Africa	180	0.841121
CHR_START-orf1ab	241	C	T	n.241C>T		intergenic_region	MODIFIER	EPI_ISL_451192	30/03/2020	Uganda/UG010	Africa	180	0.841121
CHR_START-orf1ab	241	C	T	n.241C>T		intergenic_region	MODIFIER	EPI_ISL_451201	30/04/2020	Uganda/UG019	Africa	180	0.841121
CHR_START-orf1ab	241	C	T	n.241C>T		intergenic_region	MODIFIER	EPI_ISL_435058	11/03/2020	South Africa/R02606	Africa	180	0.841121
CHR_START-orf1ab	241	C	T	n.241C>T		intergenic_region	MODIFIER	EPI_ISL_435162	12/04/2020	DRC/2063	Africa	180	0.841121
CHR_START-orf1ab	241	C	T	n.241C>T		intergenic_region	MODIFIER	EPI_ISL_420031	21/03/2020	DRC/215	Africa	180	0.841121
CHR_START-orf1ab	241	C	T	n.241C>T		intergenic_region	MODIFIER	EPI_ISL_417944	18/03/2020	DRC/81	Africa	180	0.841121
CHR_START-orf1ab	241	C	T	n.241C>T		intergenic_region	MODIFIER	EPI_ISL_420073	19/03/2020	Senegal/382	Africa	180	0.841121
CHR_START-orf1ab	241	C	T	n.241C>T		intergenic_region	MODIFIER	EPI_ISL_437352	17/04/2020	DRC/2904	Africa	180	0.841121
CHR_START-orf1ab	241	C	T	n.241C>T		intergenic_region	MODIFIER	EPI_ISL_437347	16/04/2020	DRC/2819	Africa	180	0.841121
CHR_START-orf1ab	241	C	T	n.241C>T		intergenic_region	MODIFIER	EPI_ISL_435163	12/04/2020	DRC/2120	Africa	180	0.841121
CHR_START-orf1ab	241	C	T	n.241C>T		intergenic_region	MODIFIER	EPI_ISL_422405	25/03/2020	Ghana/1659_S14	Africa	180	0.841121
CHR_START-orf1ab	241	C	T	n.241C>T		intergenic_region	MODIFIER	EPI_ISL_422400	30/03/2020	Ghana/2944_S9	Africa	180	0.841121
CHR_START-orf1ab	241	C	T	n.241C>T		intergenic_region	MODIFIER	EPI_ISL_420075	20/03/2020	Senegal/610	Africa	180	0.841121
CHR_START-orf1ab	241	C	T	n.241C>T		intergenic_region	MODIFIER	EPI_ISL_420070	17/03/2020	Senegal/315	Africa	180	0.841121
CHR_START-orf1ab	241	C	T	n.241C>T		intergenic_region	MODIFIER	EPI_ISL_435059	20/03/2020	South Africa/R05475	Africa	180	0.841121
CHR_START-orf1ab	241	C	T	n.241C>T		intergenic_region	MODIFIER	EPI_ISL_436412	14/04/2020	DRC/2299	Africa	180	0.841121
CHR_START-orf1ab	241	C	T	n.241C>T		intergenic_region	MODIFIER	EPI_ISL_429254	03/04/2020	DRC/998	Africa	180	0.841121
CHR_START-orf1ab	241	C	T	n.241C>T		intergenic_region	MODIFIER	EPI_ISL_417955	21/03/2020	DRC/191	Africa	180	0.841121
CHR_START-orf1ab	241	C	T	n.241C>T		intergenic_region	MODIFIER	EPI_ISL_447241	24/04/2020	DRC/3787	Africa	180	0.841121
CHR_START-orf1ab	241	C	T	n.241C>T		intergenic_region	MODIFIER	EPI_ISL_428857	20/04/2020	Gambia/GC19-029	Africa	180	0.841121
CHR_START-orf1ab	241	C	T	n.241C>T		intergenic_region	MODIFIER	EPI_ISL_420845	26/03/2020	DRC/397	Africa	180	0.841121
CHR_START-orf1ab	241	C	T	n.241C>T		intergenic_region	MODIFIER	EPI_ISL_451195	22/03/2020	Uganda/UG013	Africa	180	0.841121
CHR_START-orf1ab	241	C	T	n.241C>T		intergenic_region	MODIFIER	EPI_ISL_447242	24/04/2020	DRC/3791	Africa	180	0.841121
CHR_START-orf1ab	241	C	T	n.241C>T		intergenic_region	MODIFIER	EPI_ISL_422394	27/03/2020	Ghana/2333_S5	Africa	180	0.841121
CHR_START-orf1ab	241	C	T	n.241C>T		intergenic_region	MODIFIER	EPI_ISL_450301	01/04/2020	South Africa/R07719	Africa	180	0.841121
CHR_START-orf1ab	241	C	T	n.241C>T		intergenic_region	MODIFIER	EPI_ISL_417948	19/03/2020	DRC/108	Africa	180	0.841121
CHR_START-orf1ab	241	C	T	n.241C>T		intergenic_region	MODIFIER	EPI_ISL_450296	17/03/2020	South Africa/R04827	Africa	180	0.841121
CHR_START-orf1ab	241	C	T	n.241C>T		intergenic_region	MODIFIER	EPI_ISL_434678	07/04/2020	DRC/1377	Africa	180	0.841121
CHR_START-orf1ab	241	C	T	n.241C>T		intergenic_region	MODIFIER	EPI_ISL_420076	20/03/2020	Senegal/611	Africa	180	0.841121
CHR_START-orf1ab	241	C	T	n.241C>T		intergenic_region	MODIFIER	EPI_ISL_429255	05/04/2020	DRC/1131	Africa	180	0.841121
CHR_START-orf1ab	241	C	T	n.241C>T		intergenic_region	MODIFIER	EPI_ISL_420033	22/03/2020	DRC/241	Africa	180	0.841121
CHR_START-orf1ab	241	C	T	n.241C>T		intergenic_region	MODIFIER	EPI_ISL_447243	24/04/2020	DRC/3803	Africa	180	0.841121
CHR_START-orf1ab	241	C	T	n.241C>T		intergenic_region	MODIFIER	EPI_ISL_420847	26/03/2020	DRC/431	Africa	180	0.841121
CHR_START-orf1ab	241	C	T	n.241C>T		intergenic_region	MODIFIER	EPI_ISL_447231	23/04/2020	DRC/3653	Africa	180	0.841121
CHR_START-orf1ab	241	C	T	n.241C>T		intergenic_region	MODIFIER	EPI_ISL_437337	15/04/2020	DRC/2496	Africa	180	0.841121
CHR_START-orf1ab	241	C	T	n.241C>T		intergenic_region	MODIFIER	EPI_ISL_451198	27/04/2020	Uganda/UG016	Africa	180	0.841121
CHR_START-orf1ab	241	C	T	n.241C>T		intergenic_region	MODIFIER	EPI_ISL_437346	16/04/2020	DRC/2813	Africa	180	0.841121
CHR_START-orf1ab	241	C	T	n.241C>T		intergenic_region	MODIFIER	EPI_ISL_420035	22/03/2020	DRC/248	Africa	180	0.841121
CHR_START-orf1ab	241	C	T	n.241C>T		intergenic_region	MODIFIER	EPI_ISL_451196	25/03/2020	Uganda/UG014	Africa	180	0.841121
CHR_START-orf1ab	241	C	T	n.241C>T		intergenic_region	MODIFIER	EPI_ISL_447245	24/04/2020	DRC/3827	Africa	180	0.841121
CHR_START-orf1ab	241	C	T	n.241C>T		intergenic_region	MODIFIER	EPI_ISL_434679	07/04/2020	DRC/1397	Africa	180	0.841121
CHR_START-orf1ab	241	C	T	n.241C>T		intergenic_region	MODIFIER	EPI_ISL_447239	24/04/2020	DRC/3768	Africa	180	0.841121
CHR_START-orf1ab	241	C	T	n.241C>T		intergenic_region	MODIFIER	EPI_ISL_435033	07/04/2020	DRC/1324	Africa	180	0.841121
CHR_START-orf1ab	241	C	T	n.241C>T		intergenic_region	MODIFIER	EPI_ISL_430820	18/03/2020	Egypt/NRC-01	Africa	180	0.841121
CHR_START-orf1ab	241	C	T	n.241C>T		intergenic_region	MODIFIER	EPI_ISL_437338	15/04/2020	DRC/2529	Africa	180	0.841121
CHR_START-orf1ab	241	C	T	n.241C>T		intergenic_region	MODIFIER	EPI_ISL_437351	16/04/2020	DRC/2864	Africa	180	0.841121
CHR_START-orf1ab	241	C	T	n.241C>T		intergenic_region	MODIFIER	EPI_ISL_436685	01/04/2020	South Africa/KRISP-010	Africa	180	0.841121
CHR_START-orf1ab	241	C	T	n.241C>T		intergenic_region	MODIFIER	EPI_ISL_447240	24/04/2020	DRC/3778	Africa	180	0.841121
CHR_START-orf1ab	241	C	T	n.241C>T		intergenic_region	MODIFIER	EPI_ISL_451197	27/04/2020	Uganda/UG015	Africa	180	0.841121
CHR_START-orf1ab	241	C	T	n.241C>T		intergenic_region	MODIFIER	EPI_ISL_451185	27/03/2020	Uganda/UG003	Africa	180	0.841121
CHR_START-orf1ab	241	C	T	n.241C>T		intergenic_region	MODIFIER	EPI_ISL_430808	03/04/2020	Argentina/PAIS_A017	South America	284	0.771739
CHR_START-orf1ab	241	C	T	n.241C>T		intergenic_region	MODIFIER	EPI_ISL_414017	04/03/2020	Brazil/SPBR-04	South America	284	0.771739
CHR_START-orf1ab	241	C	T	n.241C>T		intergenic_region	MODIFIER	EPI_ISL_445246	05/03/2020	Chile/Puerto_Montt_1	South America	284	0.771739
CHR_START-orf1ab	241	C	T	n.241C>T		intergenic_region	MODIFIER	EPI_ISL_417985	19/03/2020	Brazil/RJ0119	South America	284	0.771739
CHR_START-orf1ab	241	C	T	n.241C>T		intergenic_region	MODIFIER	EPI_ISL_445268	14/03/2020	Chile/Punta_Arenas_1	South America	284	0.771739
CHR_START-orf1ab	241	C	T	n.241C>T		intergenic_region	MODIFIER	EPI_ISL_447808	04/04/2020	Colombia/GVI-97921	South America	284	0.771739
CHR_START-orf1ab	241	C	T	n.241C>T		intergenic_region	MODIFIER	EPI_ISL_430806	01/04/2020	Argentina/PAIS_A015	South America	284	0.771739
CHR_START-orf1ab	241	C	T	n.241C>T		intergenic_region	MODIFIER	EPI_ISL_447746	28/03/2020	Colombia/GUR-0459	South America	284	0.771739
CHR_START-orf1ab	241	C	T	n.241C>T		intergenic_region	MODIFIER	EPI_ISL_427292	18/03/2020	Brazil/AL-837	South America	284	0.771739
CHR_START-orf1ab	241	C	T	n.241C>T		intergenic_region	MODIFIER	EPI_ISL_445361	18/03/2020	Chile/Santiago_65	South America	284	0.771739
CHR_START-orf1ab	241	C	T	n.241C>T		intergenic_region	MODIFIER	EPI_ISL_447758	31/03/2020	Colombia/GUV-92060	South America	284	0.771739
CHR_START-orf1ab	241	C	T	n.241C>T		intergenic_region	MODIFIER	EPI_ISL_445379	06/04/2020	Chile/Santiago_81	South America	284	0.771739
CHR_START-orf1ab	241	C	T	n.241C>T		intergenic_region	MODIFIER	EPI_ISL_445326	21/03/2020	Chile/Santiago_47	South America	284	0.771739
CHR_START-orf1ab	241	C	T	n.241C>T		intergenic_region	MODIFIER	EPI_ISL_417984	19/03/2020	Brazil/RJ0118	South America	284	0.771739
CHR_START-orf1ab	241	C	T	n.241C>T		intergenic_region	MODIFIER	EPI_ISL_445283	19/03/2020	Chile/Punta_Arenas_5	South America	284	0.771739
CHR_START-orf1ab	241	C	T	n.241C>T		intergenic_region	MODIFIER	EPI_ISL_445219	02/04/2020	Colombia/Cali-01	South America	284	0.771739
CHR_START-orf1ab	241	C	T	n.241C>T		intergenic_region	MODIFIER	EPI_ISL_445328	23/03/2020	Chile/Santiago_49	South America	284	0.771739
CHR_START-orf1ab	241	C	T	n.241C>T		intergenic_region	MODIFIER	EPI_ISL_447812	05/04/2020	Colombia/GVI-98087	South America	284	0.771739
CHR_START-orf1ab	241	C	T	n.241C>T		intergenic_region	MODIFIER	EPI_ISL_415787	10/03/2020	Peru/010	South America	284	0.771739
CHR_START-orf1ab	241	C	T	n.241C>T		intergenic_region	MODIFIER	EPI_ISL_445263	11/03/2020	Chile/Santiago_20	South America	284	0.771739
CHR_START-orf1ab	241	C	T	n.241C>T		intergenic_region	MODIFIER	EPI_ISL_445251	10/03/2020	Chile/Santiago_8	South America	284	0.771739
CHR_START-orf1ab	241	C	T	n.241C>T		intergenic_region	MODIFIER	EPI_ISL_445364	17/03/2020	Chile/Santiago_68	South America	284	0.771739
CHR_START-orf1ab	241	C	T	n.241C>T		intergenic_region	MODIFIER	EPI_ISL_447789	03/04/2020	Colombia/GVI-93537	South America	284	0.771739
CHR_START-orf1ab	241	C	T	n.241C>T		intergenic_region	MODIFIER	EPI_ISL_447810	05/04/2020	Colombia/GVI-98011	South America	284	0.771739
CHR_START-orf1ab	241	C	T	n.241C>T		intergenic_region	MODIFIER	EPI_ISL_445352	01/04/2020	Chile/Santiago_56	South America	284	0.771739
CHR_START-orf1ab	241	C	T	n.241C>T		intergenic_region	MODIFIER	EPI_ISL_430795	26/03/2020	Argentina/PAIS_A003	South America	284	0.771739
CHR_START-orf1ab	241	C	T	n.241C>T		intergenic_region	MODIFIER	EPI_ISL_430816	18/04/2020	Argentina/PAIS_A025	South America	284	0.771739
CHR_START-orf1ab	241	C	T	n.241C>T		intergenic_region	MODIFIER	EPI_ISL_447796	04/04/2020	Colombia/GVI-97321	South America	284	0.771739
CHR_START-orf1ab	241	C	T	n.241C>T		intergenic_region	MODIFIER	EPI_ISL_447788	03/04/2020	Colombia/GVI-93536	South America	284	0.771739
CHR_START-orf1ab	241	C	T	n.241C>T		intergenic_region	MODIFIER	EPI_ISL_445291	21/03/2020	Chile/Punta_Arenas_10	South America	284	0.771739
CHR_START-orf1ab	241	C	T	n.241C>T		intergenic_region	MODIFIER	EPI_ISL_427302	20/03/2020	Brazil/RJ-763	South America	284	0.771739
CHR_START-orf1ab	241	C	T	n.241C>T		intergenic_region	MODIFIER	EPI_ISL_430805	01/04/2020	Argentina/PAIS_A014	South America	284	0.771739
CHR_START-orf1ab	241	C	T	n.241C>T		intergenic_region	MODIFIER	EPI_ISL_447747	28/03/2020	Colombia/GUR-0574	South America	284	0.771739
CHR_START-orf1ab	241	C	T	n.241C>T		intergenic_region	MODIFIER	EPI_ISL_447817	09/04/2020	Colombia/GVI97527	South America	284	0.771739
CHR_START-orf1ab	241	C	T	n.241C>T		intergenic_region	MODIFIER	EPI_ISL_427294	13/03/2020	Brazil/DF-615i	South America	284	0.771739
CHR_START-orf1ab	241	C	T	n.241C>T		intergenic_region	MODIFIER	EPI_ISL_427303	25/03/2020	Brazil/RJ-818	South America	284	0.771739
CHR_START-orf1ab	241	C	T	n.241C>T		intergenic_region	MODIFIER	EPI_ISL_414015	29/02/2020	Brazil/SPBR-06	South America	284	0.771739
CHR_START-orf1ab	241	C	T	n.241C>T		intergenic_region	MODIFIER	EPI_ISL_447751	30/03/2020	Colombia/GUR-0840	South America	284	0.771739
CHR_START-orf1ab	241	C	T	n.241C>T		intergenic_region	MODIFIER	EPI_ISL_445355	22/03/2020	Chile/Santiago_59	South America	284	0.771739
CHR_START-orf1ab	241	C	T	n.241C>T		intergenic_region	MODIFIER	EPI_ISL_447816	07/04/2020	Colombia/GVI97517	South America	284	0.771739
CHR_START-orf1ab	241	C	T	n.241C>T		intergenic_region	MODIFIER	EPI_ISL_445371	28/03/2020	Chile/Santiago_75	South America	284	0.771739
CHR_START-orf1ab	241	C	T	n.241C>T		intergenic_region	MODIFIER	EPI_ISL_445255	10/03/2020	Chile/Santiago_12	South America	284	0.771739
CHR_START-orf1ab	241	C	T	n.241C>T		intergenic_region	MODIFIER	EPI_ISL_447742	28/03/2020	Colombia/GUR-0212	South America	284	0.771739
CHR_START-orf1ab	241	C	T	n.241C>T		intergenic_region	MODIFIER	EPI_ISL_415105	04/03/2020	Brazil/BA-312	South America	284	0.771739
CHR_START-orf1ab	241	C	T	n.241C>T		intergenic_region	MODIFIER	EPI_ISL_445271	13/03/2020	Chile/Chillan_1	South America	284	0.771739
CHR_START-orf1ab	241	C	T	n.241C>T		intergenic_region	MODIFIER	EPI_ISL_445378	04/04/2020	Chile/Chillan_4	South America	284	0.771739
CHR_START-orf1ab	241	C	T	n.241C>T		intergenic_region	MODIFIER	EPI_ISL_447753	30/03/2020	Colombia/GUR-0920	South America	284	0.771739
CHR_START-orf1ab	241	C	T	n.241C>T		intergenic_region	MODIFIER	EPI_ISL_416028	03/03/2020	Brazil/SPBR-07	South America	284	0.771739
CHR_START-orf1ab	241	C	T	n.241C>T		intergenic_region	MODIFIER	EPI_ISL_450873	17/03/2020	Brazil/AP161167-IEC	South America	284	0.771739
CHR_START-orf1ab	241	C	T	n.241C>T		intergenic_region	MODIFIER	EPI_ISL_445280	17/03/2020	Chile/Punta_Arenas_3	South America	284	0.771739
CHR_START-orf1ab	241	C	T	n.241C>T		intergenic_region	MODIFIER	EPI_ISL_445347	25/03/2020	Chile/Temuco_13	South America	284	0.771739
CHR_START-orf1ab	241	C	T	n.241C>T		intergenic_region	MODIFIER	EPI_ISL_445296	21/03/2020	Chile/Coyhaique_1	South America	284	0.771739
CHR_START-orf1ab	241	C	T	n.241C>T		intergenic_region	MODIFIER	EPI_ISL_412964	25/02/2020	Brazil/SPBR-01	South America	284	0.771739
CHR_START-orf1ab	241	C	T	n.241C>T		intergenic_region	MODIFIER	EPI_ISL_447780	01/04/2020	Colombia/GVI-93470	South America	284	0.771739
CHR_START-orf1ab	241	C	T	n.241C>T		intergenic_region	MODIFIER	EPI_ISL_447771	01/04/2020	Colombia/GVI-93352	South America	284	0.771739
CHR_START-orf1ab	241	C	T	n.241C>T		intergenic_region	MODIFIER	EPI_ISL_445330	23/03/2020	Chile/Santiago_51	South America	284	0.771739
CHR_START-orf1ab	241	C	T	n.241C>T		intergenic_region	MODIFIER	EPI_ISL_447807	04/04/2020	Colombia/GVI-97875	South America	284	0.771739
CHR_START-orf1ab	241	C	T	n.241C>T		intergenic_region	MODIFIER	EPI_ISL_445368	22/03/2020	Chile/Santiago_72	South America	284	0.771739
CHR_START-orf1ab	241	C	T	n.241C>T		intergenic_region	MODIFIER	EPI_ISL_447815	06/04/2020	Colombia/GVI97447	South America	284	0.771739
CHR_START-orf1ab	241	C	T	n.241C>T		intergenic_region	MODIFIER	EPI_ISL_430799	30/03/2020	Argentina/PAIS_A007	South America	284	0.771739
CHR_START-orf1ab	241	C	T	n.241C>T		intergenic_region	MODIFIER	EPI_ISL_447743	28/03/2020	Colombia/GUR-0215	South America	284	0.771739
CHR_START-orf1ab	241	C	T	n.241C>T		intergenic_region	MODIFIER	EPI_ISL_414580	05/03/2020	Chile/Santiago-2	South America	284	0.771739
CHR_START-orf1ab	241	C	T	n.241C>T		intergenic_region	MODIFIER	EPI_ISL_414016	29/02/2020	Brazil/SPBR-05	South America	284	0.771739
CHR_START-orf1ab	241	C	T	n.241C>T		intergenic_region	MODIFIER	EPI_ISL_427293	06/03/2020	Brazil/BA-510	South America	284	0.771739
CHR_START-orf1ab	241	C	T	n.241C>T		intergenic_region	MODIFIER	EPI_ISL_445323	16/03/2020	Chile/Santiago_44	South America	284	0.771739
CHR_START-orf1ab	241	C	T	n.241C>T		intergenic_region	MODIFIER	EPI_ISL_430817	18/04/2020	Argentina/PAIS_A026	South America	284	0.771739
CHR_START-orf1ab	241	C	T	n.241C>T		intergenic_region	MODIFIER	EPI_ISL_449800	01/04/2020	Chile/Santiago_53	South America	284	0.771739
CHR_START-orf1ab	241	C	T	n.241C>T		intergenic_region	MODIFIER	EPI_ISL_427297	23/03/2020	Brazil/DF-862	South America	284	0.771739
CHR_START-orf1ab	241	C	T	n.241C>T		intergenic_region	MODIFIER	EPI_ISL_445085	02/04/2020	Colombia/Cali-01	South America	284	0.771739
CHR_START-orf1ab	241	C	T	n.241C>T		intergenic_region	MODIFIER	EPI_ISL_430798	28/03/2020	Argentina/PAIS_A006	South America	284	0.771739
CHR_START-orf1ab	241	C	T	n.241C>T		intergenic_region	MODIFIER	EPI_ISL_430812	11/04/2020	Argentina/PAIS_A021	South America	284	0.771739
CHR_START-orf1ab	241	C	T	n.241C>T		intergenic_region	MODIFIER	EPI_ISL_445265	11/03/2020	Chile/Santiago_22	South America	284	0.771739
CHR_START-orf1ab	241	C	T	n.241C>T		intergenic_region	MODIFIER	EPI_ISL_445250	09/03/2020	Chile/Santiago_7	South America	284	0.771739
CHR_START-orf1ab	241	C	T	n.241C>T		intergenic_region	MODIFIER	EPI_ISL_445309	16/03/2020	Chile/Santiago_30	South America	284	0.771739
CHR_START-orf1ab	241	C	T	n.241C>T		intergenic_region	MODIFIER	EPI_ISL_445366	21/03/2020	Chile/Santiago_70	South America	284	0.771739
CHR_START-orf1ab	241	C	T	n.241C>T		intergenic_region	MODIFIER	EPI_ISL_445300	23/03/2020	Chile/Rancagua_9	South America	284	0.771739
CHR_START-orf1ab	241	C	T	n.241C>T		intergenic_region	MODIFIER	EPI_ISL_430797	27/03/2020	Argentina/PAIS_A005	South America	284	0.771739
CHR_START-orf1ab	241	C	T	n.241C>T		intergenic_region	MODIFIER	EPI_ISL_445375	04/04/2020	Chile/Santiago_78	South America	284	0.771739
CHR_START-orf1ab	241	C	T	n.241C>T		intergenic_region	MODIFIER	EPI_ISL_447760	31/03/2020	Colombia/GUV-92087	South America	284	0.771739
CHR_START-orf1ab	241	C	T	n.241C>T		intergenic_region	MODIFIER	EPI_ISL_445360	18/03/2020	Chile/Santiago_64	South America	284	0.771739
CHR_START-orf1ab	241	C	T	n.241C>T		intergenic_region	MODIFIER	EPI_ISL_447759	31/03/2020	Colombia/GUV-92061	South America	284	0.771739
CHR_START-orf1ab	241	C	T	n.241C>T		intergenic_region	MODIFIER	EPI_ISL_447739	27/03/2020	Colombia/GUR-0207	South America	284	0.771739
CHR_START-orf1ab	241	C	T	n.241C>T		intergenic_region	MODIFIER	EPI_ISL_445294	21/03/2020	Chile/Punta_Arenas_13	South America	284	0.771739
CHR_START-orf1ab	241	C	T	n.241C>T		intergenic_region	MODIFIER	EPI_ISL_445298	23/03/2020	Chile/Rancagua_8	South America	284	0.771739
CHR_START-orf1ab	241	C	T	n.241C>T		intergenic_region	MODIFIER	EPI_ISL_445310	16/03/2020	Chile/Santiago_31	South America	284	0.771739
CHR_START-orf1ab	241	C	T	n.241C>T		intergenic_region	MODIFIER	EPI_ISL_427295	13/03/2020	Brazil/DF-619i	South America	284	0.771739
CHR_START-orf1ab	241	C	T	n.241C>T		intergenic_region	MODIFIER	EPI_ISL_445376	04/04/2020	Chile/Santiago_79	South America	284	0.771739
CHR_START-orf1ab	241	C	T	n.241C>T		intergenic_region	MODIFIER	EPI_ISL_445321	17/03/2020	Chile/Santiago_42	South America	284	0.771739
CHR_START-orf1ab	241	C	T	n.241C>T		intergenic_region	MODIFIER	EPI_ISL_445373	03/04/2020	Chile/Santiago_76	South America	284	0.771739
CHR_START-orf1ab	241	C	T	n.241C>T		intergenic_region	MODIFIER	EPI_ISL_420598	22/03/2020	Argentina/C3013	South America	284	0.771739
CHR_START-orf1ab	241	C	T	n.241C>T		intergenic_region	MODIFIER	EPI_ISL_445362	17/03/2020	Chile/Santiago_66	South America	284	0.771739
CHR_START-orf1ab	241	C	T	n.241C>T		intergenic_region	MODIFIER	EPI_ISL_445252	09/03/2020	Chile/Santiago_9	South America	284	0.771739
CHR_START-orf1ab	241	C	T	n.241C>T		intergenic_region	MODIFIER	EPI_ISL_447785	02/04/2020	Colombia/GVI-93511	South America	284	0.771739
CHR_START-orf1ab	241	C	T	n.241C>T		intergenic_region	MODIFIER	EPI_ISL_447741	28/03/2020	Colombia/GUR-0210	South America	284	0.771739
CHR_START-orf1ab	241	C	T	n.241C>T		intergenic_region	MODIFIER	EPI_ISL_445342	25/03/2020	Chile/Temuco_7	South America	284	0.771739
CHR_START-orf1ab	241	C	T	n.241C>T		intergenic_region	MODIFIER	EPI_ISL_416034	04/03/2020	Brazil/SPBR-12	South America	284	0.771739
CHR_START-orf1ab	241	C	T	n.241C>T		intergenic_region	MODIFIER	EPI_ISL_445377	05/04/2020	Chile/Santiago_80	South America	284	0.771739
CHR_START-orf1ab	241	C	T	n.241C>T		intergenic_region	MODIFIER	EPI_ISL_445253	10/03/2020	Chile/Santiago_10	South America	284	0.771739
CHR_START-orf1ab	241	C	T	n.241C>T		intergenic_region	MODIFIER	EPI_ISL_429684	17/03/2020	Brazil/CV26	South America	284	0.771739
CHR_START-orf1ab	241	C	T	n.241C>T		intergenic_region	MODIFIER	EPI_ISL_430809	04/04/2020	Argentina/PAIS_A018	South America	284	0.771739
CHR_START-orf1ab	241	C	T	n.241C>T		intergenic_region	MODIFIER	EPI_ISL_445363	20/03/2020	Chile/Santiago_67	South America	284	0.771739
CHR_START-orf1ab	241	C	T	n.241C>T		intergenic_region	MODIFIER	EPI_ISL_450874	20/03/2020	Brazil/PA161548-IEC	South America	284	0.771739
CHR_START-orf1ab	241	C	T	n.241C>T		intergenic_region	MODIFIER	EPI_ISL_430813	11/04/2020	Argentina/PAIS_A022	South America	284	0.771739
CHR_START-orf1ab	241	C	T	n.241C>T		intergenic_region	MODIFIER	EPI_ISL_445248	09/03/2020	Chile/Santiago_5	South America	284	0.771739
CHR_START-orf1ab	241	C	T	n.241C>T		intergenic_region	MODIFIER	EPI_ISL_447756	31/03/2020	Colombia/GUV-92042	South America	284	0.771739
CHR_START-orf1ab	241	C	T	n.241C>T		intergenic_region	MODIFIER	EPI_ISL_429665	08/03/2020	Brazil/CV2	South America	284	0.771739
CHR_START-orf1ab	241	C	T	n.241C>T		intergenic_region	MODIFIER	EPI_ISL_445336	25/03/2020	Chile/Concepcion_3	South America	284	0.771739
CHR_START-orf1ab	241	C	T	n.241C>T		intergenic_region	MODIFIER	EPI_ISL_447775	01/04/2020	Colombia/GVI-93381	South America	284	0.771739
CHR_START-orf1ab	241	C	T	n.241C>T		intergenic_region	MODIFIER	EPI_ISL_430801	31/03/2020	Argentina/PAIS_A009	South America	284	0.771739
CHR_START-orf1ab	241	C	T	n.241C>T		intergenic_region	MODIFIER	EPI_ISL_445365	20/03/2020	Chile/Santiago_69	South America	284	0.771739
CHR_START-orf1ab	241	C	T	n.241C>T		intergenic_region	MODIFIER	EPI_ISL_447790	03/04/2020	Colombia/GVI-93538	South America	284	0.771739
CHR_START-orf1ab	241	C	T	n.241C>T		intergenic_region	MODIFIER	EPI_ISL_447744	28/03/2020	Colombia/GUR-0454	South America	284	0.771739
CHR_START-orf1ab	241	C	T	n.241C>T		intergenic_region	MODIFIER	EPI_ISL_445332	11/03/2020	Chile/Chillan_3	South America	284	0.771739
CHR_START-orf1ab	241	C	T	n.241C>T		intergenic_region	MODIFIER	EPI_ISL_417982	19/03/2020	Brazil/RJ0116	South America	284	0.771739
CHR_START-orf1ab	241	C	T	n.241C>T		intergenic_region	MODIFIER	EPI_ISL_430802	31/03/2020	Argentina/PAIS_A011	South America	284	0.771739
CHR_START-orf1ab	241	C	T	n.241C>T		intergenic_region	MODIFIER	EPI_ISL_447745	28/03/2020	Colombia/GUR-0458	South America	284	0.771739
CHR_START-orf1ab	241	C	T	n.241C>T		intergenic_region	MODIFIER	EPI_ISL_445256	10/03/2020	Chile/Santiago_13	South America	284	0.771739
CHR_START-orf1ab	241	C	T	n.241C>T		intergenic_region	MODIFIER	EPI_ISL_418262	06/03/2020	Colombia/Bogota78390	South America	284	0.771739
CHR_START-orf1ab	241	C	T	n.241C>T		intergenic_region	MODIFIER	EPI_ISL_447768	31/03/2020	Colombia/GUV-92256	South America	284	0.771739
CHR_START-orf1ab	241	C	T	n.241C>T		intergenic_region	MODIFIER	EPI_ISL_445313	17/03/2020	Chile/Santiago_34	South America	284	0.771739
CHR_START-orf1ab	241	C	T	n.241C>T		intergenic_region	MODIFIER	EPI_ISL_445275	15/03/2020	Chile/Rancagua_3	South America	284	0.771739
CHR_START-orf1ab	241	C	T	n.241C>T		intergenic_region	MODIFIER	EPI_ISL_447750	30/03/2020	Colombia/GUR-0787	South America	284	0.771739
CHR_START-orf1ab	241	C	T	n.241C>T		intergenic_region	MODIFIER	EPI_ISL_447740	28/03/2020	Colombia/GUR-0209	South America	284	0.771739
CHR_START-orf1ab	241	C	T	n.241C>T		intergenic_region	MODIFIER	EPI_ISL_445367	21/03/2020	Chile/Santiago_71	South America	284	0.771739
CHR_START-orf1ab	241	C	T	n.241C>T		intergenic_region	MODIFIER	EPI_ISL_447762	31/03/2020	Colombia/GUV-92155	South America	284	0.771739
CHR_START-orf1ab	241	C	T	n.241C>T		intergenic_region	MODIFIER	EPI_ISL_445270	14/03/2020	Chile/Temuco_1	South America	284	0.771739
CHR_START-orf1ab	241	C	T	n.241C>T		intergenic_region	MODIFIER	EPI_ISL_447769	01/04/2020	Colombia/GVI-93301	South America	284	0.771739
CHR_START-orf1ab	241	C	T	n.241C>T		intergenic_region	MODIFIER	EPI_ISL_417936	15/03/2020	Brazil/MG0108	South America	284	0.771739
CHR_START-orf1ab	241	C	T	n.241C>T		intergenic_region	MODIFIER	EPI_ISL_445281	17/03/2020	Chile/Concepcion_1	South America	284	0.771739
CHR_START-orf1ab	241	C	T	n.241C>T		intergenic_region	MODIFIER	EPI_ISL_445334	29/03/2020	Chile/Puerto_Montt_2	South America	284	0.771739
CHR_START-orf1ab	241	C	T	n.241C>T		intergenic_region	MODIFIER	EPI_ISL_445295	21/03/2020	Chile/Punta_Arenas_14	South America	284	0.771739
CHR_START-orf1ab	241	C	T	n.241C>T		intergenic_region	MODIFIER	EPI_ISL_445335	29/03/2020	Chile/Puerto_Montt_3	South America	284	0.771739
CHR_START-orf1ab	241	C	T	n.241C>T		intergenic_region	MODIFIER	EPI_ISL_430804	01/04/2020	Argentina/PAIS_A013	South America	284	0.771739
CHR_START-orf1ab	241	C	T	n.241C>T		intergenic_region	MODIFIER	EPI_ISL_427296	23/03/2020	Brazil/DF-861	South America	284	0.771739
CHR_START-orf1ab	241	C	T	n.241C>T		intergenic_region	MODIFIER	EPI_ISL_445315	19/03/2020	Chile/Santiago_36	South America	284	0.771739
CHR_START-orf1ab	241	C	T	n.241C>T		intergenic_region	MODIFIER	EPI_ISL_445282	19/03/2020	Chile/Punta_Arenas_4	South America	284	0.771739
CHR_START-orf1ab	241	C	T	n.241C>T		intergenic_region	MODIFIER	EPI_ISL_445316	17/03/2020	Chile/Santiago_37	South America	284	0.771739
CHR_START-orf1ab	241	C	T	n.241C>T		intergenic_region	MODIFIER	EPI_ISL_416029	04/03/2020	Brazil/SPBR-08	South America	284	0.771739
CHR_START-orf1ab	241	C	T	n.241C>T		intergenic_region	MODIFIER	EPI_ISL_447795	04/04/2020	Colombia/GVI-97212	South America	284	0.771739
CHR_START-orf1ab	241	C	T	n.241C>T		intergenic_region	MODIFIER	EPI_ISL_447749	29/03/2020	Colombia/GUR-0627	South America	284	0.771739
CHR_START-orf1ab	241	C	T	n.241C>T		intergenic_region	MODIFIER	EPI_ISL_429688	17/03/2020	Brazil/CV32	South America	284	0.771739
CHR_START-orf1ab	241	C	T	n.241C>T		intergenic_region	MODIFIER	EPI_ISL_445374	04/04/2020	Chile/Santiago_77	South America	284	0.771739
CHR_START-orf1ab	241	C	T	n.241C>T		intergenic_region	MODIFIER	EPI_ISL_445311	17/03/2020	Chile/Santiago_32	South America	284	0.771739
CHR_START-orf1ab	241	C	T	n.241C>T		intergenic_region	MODIFIER	EPI_ISL_445319	17/03/2020	Chile/Santiago_40	South America	284	0.771739
CHR_START-orf1ab	241	C	T	n.241C>T		intergenic_region	MODIFIER	EPI_ISL_447794	03/04/2020	Colombia/GVI-97210	South America	284	0.771739
CHR_START-orf1ab	241	C	T	n.241C>T		intergenic_region	MODIFIER	EPI_ISL_445317	17/03/2020	Chile/Santiago_38	South America	284	0.771739
CHR_START-orf1ab	241	C	T	n.241C>T		intergenic_region	MODIFIER	EPI_ISL_427306	10/03/2020	Brazil/SC-769	South America	284	0.771739
CHR_START-orf1ab	241	C	T	n.241C>T		intergenic_region	MODIFIER	EPI_ISL_445331	12/03/2020	Chile/Chillan_2	South America	284	0.771739
CHR_START-orf1ab	241	C	T	n.241C>T		intergenic_region	MODIFIER	EPI_ISL_447802	04/04/2020	Colombia/GVI-97769	South America	284	0.771739
CHR_START-orf1ab	241	C	T	n.241C>T		intergenic_region	MODIFIER	EPI_ISL_447765	31/03/2020	Colombia/GUV-92218	South America	284	0.771739
CHR_START-orf1ab	241	C	T	n.241C>T		intergenic_region	MODIFIER	EPI_ISL_445279	16/03/2020	Chile/Temuco_2	South America	284	0.771739
CHR_START-orf1ab	241	C	T	n.241C>T		intergenic_region	MODIFIER	EPI_ISL_445343	25/03/2020	Chile/Temuco_8	South America	284	0.771739
CHR_START-orf1ab	241	C	T	n.241C>T		intergenic_region	MODIFIER	EPI_ISL_445299	22/03/2020	Chile/Punta_Arenas_15	South America	284	0.771739
CHR_START-orf1ab	241	C	T	n.241C>T		intergenic_region	MODIFIER	EPI_ISL_417983	19/03/2020	Brazil/RJ0117	South America	284	0.771739
CHR_START-orf1ab	241	C	T	n.241C>T		intergenic_region	MODIFIER	EPI_ISL_445338	25/03/2020	Chile/Temuco_3	South America	284	0.771739
CHR_START-orf1ab	241	C	T	n.241C>T		intergenic_region	MODIFIER	EPI_ISL_445292	22/03/2020	Chile/Punta_Arenas_11	South America	284	0.771739
CHR_START-orf1ab	241	C	T	n.241C>T		intergenic_region	MODIFIER	EPI_ISL_427298	22/03/2020	Brazil/DF-891	South America	284	0.771739
CHR_START-orf1ab	241	C	T	n.241C>T		intergenic_region	MODIFIER	EPI_ISL_447803	04/04/2020	Colombia/GVI-97782	South America	284	0.771739
CHR_START-orf1ab	241	C	T	n.241C>T		intergenic_region	MODIFIER	EPI_ISL_430814	17/04/2020	Argentina/PAIS_A023	South America	284	0.771739
CHR_START-orf1ab	241	C	T	n.241C>T		intergenic_region	MODIFIER	EPI_ISL_445261	11/03/2020	Chile/Santiago_18	South America	284	0.771739
CHR_START-orf1ab	241	C	T	n.241C>T		intergenic_region	MODIFIER	EPI_ISL_447784	02/04/2020	Colombia/GVI-93496	South America	284	0.771739
CHR_START-orf1ab	241	C	T	n.241C>T		intergenic_region	MODIFIER	EPI_ISL_445262	11/03/2020	Chile/Santiago_19	South America	284	0.771739
CHR_START-orf1ab	241	C	T	n.241C>T		intergenic_region	MODIFIER	EPI_ISL_445314	17/03/2020	Chile/Santiago_35	South America	284	0.771739
CHR_START-orf1ab	241	C	T	n.241C>T		intergenic_region	MODIFIER	EPI_ISL_447798	04/04/2020	Colombia/GVI-97417	South America	284	0.771739
CHR_START-orf1ab	241	C	T	n.241C>T		intergenic_region	MODIFIER	EPI_ISL_429687	17/03/2020	Brazil/CV31	South America	284	0.771739
CHR_START-orf1ab	241	C	T	n.241C>T		intergenic_region	MODIFIER	EPI_ISL_447778	01/04/2020	Colombia/GVI-93457	South America	284	0.771739
CHR_START-orf1ab	241	C	T	n.241C>T		intergenic_region	MODIFIER	EPI_ISL_416035	05/03/2020	Brazil/SPBR-13	South America	284	0.771739
CHR_START-orf1ab	241	C	T	n.241C>T		intergenic_region	MODIFIER	EPI_ISL_447752	30/03/2020	Colombia/GUR-0900	South America	284	0.771739
CHR_START-orf1ab	241	C	T	n.241C>T		intergenic_region	MODIFIER	EPI_ISL_447786	03/04/2020	Colombia/GVI-93534	South America	284	0.771739
CHR_START-orf1ab	241	C	T	n.241C>T		intergenic_region	MODIFIER	EPI_ISL_445320	17/03/2020	Chile/Santiago_41	South America	284	0.771739
CHR_START-orf1ab	241	C	T	n.241C>T		intergenic_region	MODIFIER	EPI_ISL_445340	25/03/2020	Chile/Temuco_5	South America	284	0.771739
CHR_START-orf1ab	241	C	T	n.241C>T		intergenic_region	MODIFIER	EPI_ISL_447754	31/03/2020	Colombia/GUR-1215	South America	284	0.771739
CHR_START-orf1ab	241	C	T	n.241C>T		intergenic_region	MODIFIER	EPI_ISL_445290	21/03/2020	Chile/Punta_Arenas_9	South America	284	0.771739
CHR_START-orf1ab	241	C	T	n.241C>T		intergenic_region	MODIFIER	EPI_ISL_427300	11/03/2020	Brazil/RJ-477	South America	284	0.771739
CHR_START-orf1ab	241	C	T	n.241C>T		intergenic_region	MODIFIER	EPI_ISL_447799	04/04/2020	Colombia/GVI-97588	South America	284	0.771739
CHR_START-orf1ab	241	C	T	n.241C>T		intergenic_region	MODIFIER	EPI_ISL_445276	15/03/2020	Chile/Rancagua_4	South America	284	0.771739
CHR_START-orf1ab	241	C	T	n.241C>T		intergenic_region	MODIFIER	EPI_ISL_417951	17/03/2020	Brazil/RJ0114	South America	284	0.771739
CHR_START-orf1ab	241	C	T	n.241C>T		intergenic_region	MODIFIER	EPI_ISL_447800	04/04/2020	Colombia/GVI-97718	South America	284	0.771739
CHR_START-orf1ab	241	C	T	n.241C>T		intergenic_region	MODIFIER	EPI_ISL_445357	12/03/2020	Chile/Santiago_61	South America	284	0.771739
CHR_START-orf1ab	241	C	T	n.241C>T		intergenic_region	MODIFIER	EPI_ISL_414045	04/03/2020	Brazil/RJ-314	South America	284	0.771739
CHR_START-orf1ab	241	C	T	n.241C>T		intergenic_region	MODIFIER	EPI_ISL_445264	12/03/2020	Chile/Santiago_21	South America	284	0.771739
CHR_START-orf1ab	241	C	T	n.241C>T		intergenic_region	MODIFIER	EPI_ISL_445293	20/03/2020	Chile/Punta_Arenas_12	South America	284	0.771739
CHR_START-orf1ab	241	C	T	n.241C>T		intergenic_region	MODIFIER	EPI_ISL_445369	06/04/2020	Chile/Santiago_73	South America	284	0.771739
CHR_START-orf1ab	241	C	T	n.241C>T		intergenic_region	MODIFIER	EPI_ISL_416031	04/03/2020	Brazil/SPBR-09	South America	284	0.771739
CHR_START-orf1ab	241	C	T	n.241C>T		intergenic_region	MODIFIER	EPI_ISL_447781	01/04/2020	Colombia/GVI-93473	South America	284	0.771739
CHR_START-orf1ab	241	C	T	n.241C>T		intergenic_region	MODIFIER	EPI_ISL_447737	26/03/2020	Colombia/GUR-0135	South America	284	0.771739
CHR_START-orf1ab	241	C	T	n.241C>T		intergenic_region	MODIFIER	EPI_ISL_445348	25/03/2020	Chile/Temuco_14	South America	284	0.771739
CHR_START-orf1ab	241	C	T	n.241C>T		intergenic_region	MODIFIER	EPI_ISL_447774	01/04/2020	Colombia/GVI-93366	South America	284	0.771739
CHR_START-orf1ab	241	C	T	n.241C>T		intergenic_region	MODIFIER	EPI_ISL_447804	04/04/2020	Colombia/GVI-97783	South America	284	0.771739
CHR_START-orf1ab	241	C	T	n.241C>T		intergenic_region	MODIFIER	EPI_ISL_447748	29/03/2020	Colombia/GUR-0609	South America	284	0.771739
CHR_START-orf1ab	241	C	T	n.241C>T		intergenic_region	MODIFIER	EPI_ISL_447738	26/03/2020	Colombia/GUR-0206	South America	284	0.771739
CHR_START-orf1ab	241	C	T	n.241C>T		intergenic_region	MODIFIER	EPI_ISL_417940	16/03/2020	Brazil/MG0109	South America	284	0.771739
CHR_START-orf1ab	241	C	T	n.241C>T		intergenic_region	MODIFIER	EPI_ISL_420600	07/03/2020	Argentina/C121	South America	284	0.771739
CHR_START-orf1ab	241	C	T	n.241C>T		intergenic_region	MODIFIER	EPI_ISL_445349	01/04/2020	Chile/Santiago_52	South America	284	0.771739
CHR_START-orf1ab	241	C	T	n.241C>T		intergenic_region	MODIFIER	EPI_ISL_430818	19/04/2020	Argentina/PAIS_A027	South America	284	0.771739
CHR_START-orf1ab	241	C	T	n.241C>T		intergenic_region	MODIFIER	EPI_ISL_445354	02/04/2020	Chile/Santiago_58	South America	284	0.771739
CHR_START-orf1ab	241	C	T	n.241C>T		intergenic_region	MODIFIER	EPI_ISL_430807	02/04/2020	Argentina/PAIS_A016	South America	284	0.771739
CHR_START-orf1ab	241	C	T	n.241C>T		intergenic_region	MODIFIER	EPI_ISL_447809	04/04/2020	Colombia/GVI-98006	South America	284	0.771739
CHR_START-orf1ab	241	C	T	n.241C>T		intergenic_region	MODIFIER	EPI_ISL_445344	26/03/2020	Chile/Temuco_10	South America	284	0.771739
CHR_START-orf1ab	241	C	T	n.241C>T		intergenic_region	MODIFIER	EPI_ISL_429696	17/03/2020	Brazil/CV43	South America	284	0.771739
CHR_START-orf1ab	241	C	T	n.241C>T		intergenic_region	MODIFIER	EPI_ISL_447791	03/04/2020	Colombia/GVI-97161	South America	284	0.771739
CHR_START-orf1ab	241	C	T	n.241C>T		intergenic_region	MODIFIER	EPI_ISL_447793	03/04/2020	Colombia/GVI-97203	South America	284	0.771739
CHR_START-orf1ab	241	C	T	n.241C>T		intergenic_region	MODIFIER	EPI_ISL_445339	25/03/2020	Chile/Temuco_4	South America	284	0.771739
CHR_START-orf1ab	241	C	T	n.241C>T		intergenic_region	MODIFIER	EPI_ISL_445287	19/03/2020	Chile/Valparaiso_4	South America	284	0.771739
CHR_START-orf1ab	241	C	T	n.241C>T		intergenic_region	MODIFIER	EPI_ISL_445372	30/03/2020	Chile/Punta_Arenas_17	South America	284	0.771739
CHR_START-orf1ab	241	C	T	n.241C>T		intergenic_region	MODIFIER	EPI_ISL_447805	04/04/2020	Colombia/GVI-97795	South America	284	0.771739
CHR_START-orf1ab	241	C	T	n.241C>T		intergenic_region	MODIFIER	EPI_ISL_445288	20/03/2020	Chile/Punta_Arenas_7	South America	284	0.771739
CHR_START-orf1ab	241	C	T	n.241C>T		intergenic_region	MODIFIER	EPI_ISL_417943	17/03/2020	Brazil/SP0110	South America	284	0.771739
CHR_START-orf1ab	241	C	T	n.241C>T		intergenic_region	MODIFIER	EPI_ISL_417929	13/03/2020	Brazil/SP0105	South America	284	0.771739
CHR_START-orf1ab	241	C	T	n.241C>T		intergenic_region	MODIFIER	EPI_ISL_445327	21/03/2020	Chile/Santiago_48	South America	284	0.771739
CHR_START-orf1ab	241	C	T	n.241C>T		intergenic_region	MODIFIER	EPI_ISL_445346	25/03/2020	Chile/Temuco_12	South America	284	0.771739
CHR_START-orf1ab	241	C	T	n.241C>T		intergenic_region	MODIFIER	EPI_ISL_447736	26/03/2020	Colombia/GUR-0094	South America	284	0.771739
CHR_START-orf1ab	241	C	T	n.241C>T		intergenic_region	MODIFIER	EPI_ISL_447811	05/04/2020	Colombia/GVI-98032	South America	284	0.771739
CHR_START-orf1ab	241	C	T	n.241C>T		intergenic_region	MODIFIER	EPI_ISL_430793	01/03/2020	Argentina/PAIS_A001	South America	284	0.771739
CHR_START-orf1ab	241	C	T	n.241C>T		intergenic_region	MODIFIER	EPI_ISL_445285	14/03/2020	Chile/Valparaiso_2	South America	284	0.771739
CHR_START-orf1ab	241	C	T	n.241C>T		intergenic_region	MODIFIER	EPI_ISL_427304	26/03/2020	Brazil/RJ-872	South America	284	0.771739
CHR_START-orf1ab	241	C	T	n.241C>T		intergenic_region	MODIFIER	EPI_ISL_447814	06/04/2020	Colombia/GVI97223	South America	284	0.771739
CHR_START-orf1ab	241	C	T	n.241C>T		intergenic_region	MODIFIER	EPI_ISL_445277	16/03/2020	Chile/Rancagua_5	South America	284	0.771739
CHR_START-orf1ab	241	C	T	n.241C>T		intergenic_region	MODIFIER	EPI_ISL_430794	24/03/2020	Argentina/PAIS_A002	South America	284	0.771739
CHR_START-orf1ab	241	C	T	n.241C>T		intergenic_region	MODIFIER	EPI_ISL_447787	03/04/2020	Colombia/GVI-93535	South America	284	0.771739
CHR_START-orf1ab	241	C	T	n.241C>T		intergenic_region	MODIFIER	EPI_ISL_447763	31/03/2020	Colombia/GVI-92161	South America	284	0.771739
CHR_START-orf1ab	241	C	T	n.241C>T		intergenic_region	MODIFIER	EPI_ISL_447813	05/04/2020	Colombia/GVI-98290	South America	284	0.771739
CHR_START-orf1ab	241	C	T	n.241C>T		intergenic_region	MODIFIER	EPI_ISL_417953	18/03/2020	Brazil/RJ0115	South America	284	0.771739
CHR_START-orf1ab	241	C	T	n.241C>T		intergenic_region	MODIFIER	EPI_ISL_430800	30/03/2020	Argentina/PAIS_A008	South America	284	0.771739
CHR_START-orf1ab	241	C	T	n.241C>T		intergenic_region	MODIFIER	EPI_ISL_429702	22/03/2020	Brazil/CV49	South America	284	0.771739
CHR_START-orf1ab	241	C	T	n.241C>T		intergenic_region	MODIFIER	EPI_ISL_445278	16/03/2020	Chile/Rancagua_6	South America	284	0.771739
CHR_START-orf1ab	241	C	T	n.241C>T		intergenic_region	MODIFIER	EPI_ISL_445304	15/03/2020	Chile/Santiago_25	South America	284	0.771739
CHR_START-orf1ab	241	C	T	n.241C>T		intergenic_region	MODIFIER	EPI_ISL_417925	17/03/2020	Brazil/MG0101	South America	284	0.771739
CHR_START-orf1ab	241	C	T	n.241C>T		intergenic_region	MODIFIER	EPI_ISL_430811	11/04/2020	Argentina/PAIS_A020	South America	284	0.771739
CHR_START-orf1ab	241	C	T	n.241C>T		intergenic_region	MODIFIER	EPI_ISL_429674	11/03/2020	Brazil/CV12	South America	284	0.771739
CHR_START-orf1ab	241	C	T	n.241C>T		intergenic_region	MODIFIER	EPI_ISL_445273	16/03/2020	Chile/Rancagua_1	South America	284	0.771739
CHR_START-orf1ab	241	C	T	n.241C>T		intergenic_region	MODIFIER	EPI_ISL_445353	02/04/2020	Chile/Santiago_57	South America	284	0.771739
CHR_START-orf1ab	241	C	T	n.241C>T		intergenic_region	MODIFIER	EPI_ISL_447766	01/04/2020	Colombia/GUV-92250	South America	284	0.771739
CHR_START-orf1ab	241	C	T	n.241C>T		intergenic_region	MODIFIER	EPI_ISL_445370	05/04/2020	Chile/Santiago_74	South America	284	0.771739
CHR_START-orf1ab	241	C	T	n.241C>T		intergenic_region	MODIFIER	EPI_ISL_445302	21/03/2020	Chile/Santiago_23	South America	284	0.771739
CHR_START-orf1ab	241	C	T	n.241C>T		intergenic_region	MODIFIER	EPI_ISL_445272	15/03/2020	Chile/Valparaiso_1	South America	284	0.771739
CHR_START-orf1ab	241	C	T	n.241C>T		intergenic_region	MODIFIER	EPI_ISL_445312	17/03/2020	Chile/Santiago_33	South America	284	0.771739
CHR_START-orf1ab	241	C	T	n.241C>T		intergenic_region	MODIFIER	EPI_ISL_447783	02/04/2020	Colombia/GVI-93477	South America	284	0.771739
CHR_START-orf1ab	241	C	T	n.241C>T		intergenic_region	MODIFIER	EPI_ISL_445325	21/03/2020	Chile/Santiago_46	South America	284	0.771739
CHR_START-orf1ab	241	C	T	n.241C>T		intergenic_region	MODIFIER	EPI_ISL_430796	27/03/2020	Argentina/PAIS_A004	South America	284	0.771739
CHR_START-orf1ab	241	C	T	n.241C>T		intergenic_region	MODIFIER	EPI_ISL_445301	20/03/2020	Chile/Punta_Arenas_16	South America	284	0.771739
CHR_START-orf1ab	241	C	T	n.241C>T		intergenic_region	MODIFIER	EPI_ISL_445289	20/03/2020	Chile/Punta_Arenas_8	South America	284	0.771739
CHR_START-orf1ab	241	C	T	n.241C>T		intergenic_region	MODIFIER	EPI_ISL_445333	12/03/2020	Chile/Concepcion_2	South America	284	0.771739
CHR_START-orf1ab	241	C	T	n.241C>T		intergenic_region	MODIFIER	EPI_ISL_414014	02/03/2020	Brazil/SPBR-03	South America	284	0.771739
CHR_START-orf1ab	241	C	T	n.241C>T		intergenic_region	MODIFIER	EPI_ISL_447119	26/03/2020	Chile/Temuco_9	South America	284	0.771739
CHR_START-orf1ab	241	C	T	n.241C>T		intergenic_region	MODIFIER	EPI_ISL_447792	03/04/2020	Colombia/GVI-97181	South America	284	0.771739
CHR_START-orf1ab	241	C	T	n.241C>T		intergenic_region	MODIFIER	EPI_ISL_447735	26/03/2020	Colombia/GUR-0084	South America	284	0.771739
CHR_START-orf1ab	241	C	T	n.241C>T		intergenic_region	MODIFIER	EPI_ISL_417934	14/03/2020	Brazil/RS0107	South America	284	0.771739
CHR_START-orf1ab	241	C	T	n.241C>T		intergenic_region	MODIFIER	EPI_ISL_445269	15/03/2020	Chile/Punta_Arenas_2	South America	284	0.771739
CHR_START-orf1ab	241	C	T	n.241C>T		intergenic_region	MODIFIER	EPI_ISL_430815	18/04/2020	Argentina/PAIS_A024	South America	284	0.771739
CHR_START-orf1ab	241	C	T	n.241C>T		intergenic_region	MODIFIER	EPI_ISL_445305	16/03/2020	Chile/Santiago_26	South America	284	0.771739
CHR_START-orf1ab	241	C	T	n.241C>T		intergenic_region	MODIFIER	EPI_ISL_447779	01/04/2020	Colombia/GVI-93467	South America	284	0.771739
CHR_START-orf1ab	241	C	T	n.241C>T		intergenic_region	MODIFIER	EPI_ISL_417930	13/03/2020	Brazil/GO0106	South America	284	0.771739
CHR_START-orf1ab	241	C	T	n.241C>T		intergenic_region	MODIFIER	EPI_ISL_420599	18/03/2020	Argentina/C1374	South America	284	0.771739
CHR_START-orf1ab	241	C	T	n.241C>T		intergenic_region	MODIFIER	EPI_ISL_445341	23/03/2020	Chile/Temuco_6	South America	284	0.771739
CHR_START-orf1ab	241	C	T	n.241C>T		intergenic_region	MODIFIER	EPI_ISL_417945	17/03/2020	Brazil/SP0111	South America	284	0.771739
CHR_START-orf1ab	241	C	T	n.241C>T		intergenic_region	MODIFIER	EPI_ISL_417949	17/03/2020	Brazil/MG0112	South America	284	0.771739
CHR_START-orf1ab	241	C	T	n.241C>T		intergenic_region	MODIFIER	EPI_ISL_447801	04/04/2020	Colombia/GVI-97760	South America	284	0.771739
CHR_START-orf1ab	241	C	T	n.241C>T		intergenic_region	MODIFIER	EPI_ISL_445254	11/03/2020	Chile/Santiago_11	South America	284	0.771739
CHR_START-orf1ab	241	C	T	n.241C>T		intergenic_region	MODIFIER	EPI_ISL_445345	27/03/2020	Chile/Temuco_11	South America	284	0.771739
CHR_START-orf1ab	241	C	T	n.241C>T		intergenic_region	MODIFIER	EPI_ISL_426580	13/03/2020	Brazil/DFBR-0001	South America	284	0.771739
CHR_START-orf1ab	241	C	T	n.241C>T		intergenic_region	MODIFIER	EPI_ISL_445284	19/03/2020	Chile/Punta_Arenas_6	South America	284	0.771739
CHR_START-orf1ab	241	C	T	n.241C>T		intergenic_region	MODIFIER	EPI_ISL_447777	01/04/2020	Colombia/GVI-93450	South America	284	0.771739
CHR_START-orf1ab	241	C	T	n.241C>T		intergenic_region	MODIFIER	EPI_ISL_445308	16/03/2020	Chile/Santiago_29	South America	284	0.771739
CHR_START-orf1ab	241	C	T	n.241C>T		intergenic_region	MODIFIER	EPI_ISL_447782	02/04/2020	Colombia/GVI-93476	South America	284	0.771739
CHR_START-orf1ab	241	C	T	n.241C>T		intergenic_region	MODIFIER	EPI_ISL_427301	11/03/2020	Brazil/RJ-477i	South America	284	0.771739
CHR_START-orf1ab	241	C	T	n.241C>T		intergenic_region	MODIFIER	EPI_ISL_447806	04/04/2020	Colombia/GVI-97855	South America	284	0.771739
CHR_START-orf1ab	241	C	T	n.241C>T		intergenic_region	MODIFIER	EPI_ISL_429695	20/03/2020	Brazil/CV42	South America	284	0.771739
CHR_START-orf1ab	241	C	T	n.241C>T		intergenic_region	MODIFIER	EPI_ISL_447764	31/03/2020	Colombia/GUV-92183	South America	284	0.771739
CHR_START-orf1ab	241	C	T	n.241C>T		intergenic_region	MODIFIER	EPI_ISL_416036	05/03/2020	Brazil/SPBR-14	South America	284	0.771739
CHR_START-orf1ab	241	C	T	n.241C>T		intergenic_region	MODIFIER	EPI_ISL_445359	16/03/2020	Chile/Santiago_63	South America	284	0.771739
CHR_START-orf1ab	241	C	T	n.241C>T		intergenic_region	MODIFIER	EPI_ISL_445324	19/03/2020	Chile/Santiago_45	South America	284	0.771739
CHR_START-orf1ab	241	C	T	n.241C>T		intergenic_region	MODIFIER	EPI_ISL_447797	04/04/2020	Colombia/GVI-97349	South America	284	0.771739
CHR_START-orf1ab	241	C	T	n.241C>T		intergenic_region	MODIFIER	EPI_ISL_430803	01/04/2020	Argentina/PAIS_A012	South America	284	0.771739
CHR_START-orf1ab	241	C	T	n.241C>T		intergenic_region	MODIFIER	EPI_ISL_445337	30/03/2020	Chile/Valparaiso_5	South America	284	0.771739
CHR_START-orf1ab	241	C	T	n.241C>T		intergenic_region	MODIFIER	EPI_ISL_429681	16/03/2020	Brazil/CV21	South America	284	0.771739
CHR_START-orf1ab	241	C	T	n.241C>T		intergenic_region	MODIFIER	EPI_ISL_417928	13/03/2020	Brazil/SP0104	South America	284	0.771739
CHR_START-orf1ab	241	C	T	n.241C>T		intergenic_region	MODIFIER	EPI_ISL_445286	19/03/2020	Chile/Valparaiso_3	South America	284	0.771739
CHR_START-orf1ab	241	C	T	n.241C>T		intergenic_region	MODIFIER	EPI_ISL_430810	07/04/2020	Argentina/PAIS_A019	South America	284	0.771739
CHR_START-orf1ab	241	C	T	n.241C>T		intergenic_region	MODIFIER	EPI_ISL_445307	16/03/2020	Chile/Santiago_28	South America	284	0.771739
CHR_START-orf1ab	241	C	T	n.241C>T		intergenic_region	MODIFIER	EPI_ISL_445297	21/03/2020	Chile/Rancagua_7	South America	284	0.771739
CHR_START-orf1ab	241	C	T	n.241C>T		intergenic_region	MODIFIER	EPI_ISL_445350	01/04/2020	Chile/Santiago_54	South America	284	0.771739
CHR_START-orf1ab	241	C	T	n.241C>T		intergenic_region	MODIFIER	EPI_ISL_447755	31/03/2020	Colombia/GUV-92034	South America	284	0.771739
CHR_START-orf1ab	241	C	T	n.241C>T		intergenic_region	MODIFIER	EPI_ISL_429675	15/03/2020	Brazil/CV13	South America	284	0.771739
CHR_START-orf1ab	241	C	T	n.241C>T		intergenic_region	MODIFIER	EPI_ISL_444685	30/03/2020	USA/NY-NYUMC568	North America	4458	0.653187
CHR_START-orf1ab	241	C	T	n.241C>T		intergenic_region	MODIFIER	EPI_ISL_426291	08/03/2020	USA/NY-Wadsworth-11717-01	North America	4458	0.653187
CHR_START-orf1ab	241	C	T	n.241C>T		intergenic_region	MODIFIER	EPI_ISL_426068	27/03/2020	USA/ID-UW-4380	North America	4458	0.653187
CHR_START-orf1ab	241	C	T	n.241C>T		intergenic_region	MODIFIER	EPI_ISL_436912	08/04/2020	USA/UT-01229	North America	4458	0.653187
CHR_START-orf1ab	241	C	T	n.241C>T		intergenic_region	MODIFIER	EPI_ISL_450653	18/04/2020	Canada/QC-AM3	North America	4458	0.653187
CHR_START-orf1ab	241	C	T	n.241C>T		intergenic_region	MODIFIER	EPI_ISL_422534	19/03/2020	USA/NY-PV09172	North America	4458	0.653187
CHR_START-orf1ab	241	C	T	n.241C>T		intergenic_region	MODIFIER	EPI_ISL_420591	18/03/2020	USA/NY-NYUMC75	North America	4458	0.653187
CHR_START-orf1ab	241	C	T	n.241C>T		intergenic_region	MODIFIER	EPI_ISL_447205	22/04/2020	USA/MI-MDHHS-SC20235	North America	4458	0.653187
CHR_START-orf1ab	241	C	T	n.241C>T		intergenic_region	MODIFIER	EPI_ISL_450474	20/03/2020	USA/CA-CZB-1225	North America	4458	0.653187
CHR_START-orf1ab	241	C	T	n.241C>T		intergenic_region	MODIFIER	EPI_ISL_434943	01/04/2020	USA/TX-HMH0349	North America	4458	0.653187
CHR_START-orf1ab	241	C	T	n.241C>T		intergenic_region	MODIFIER	EPI_ISL_424959	01/04/2020	USA/NY-NYUMC152	North America	4458	0.653187
CHR_START-orf1ab	241	C	T	n.241C>T		intergenic_region	MODIFIER	EPI_ISL_450481	19/03/2020	USA/CA-CZB-1232	North America	4458	0.653187
CHR_START-orf1ab	241	C	T	n.241C>T		intergenic_region	MODIFIER	EPI_ISL_444761	03/04/2020	USA/NY-NYUMC644	North America	4458	0.653187
CHR_START-orf1ab	241	C	T	n.241C>T		intergenic_region	MODIFIER	EPI_ISL_435502	24/04/2020	USA/NY-NYUMC435	North America	4458	0.653187
CHR_START-orf1ab	241	C	T	n.241C>T		intergenic_region	MODIFIER	EPI_ISL_427542	13/03/2020	USA/NY-WCMP5H02P	North America	4458	0.653187
CHR_START-orf1ab	241	C	T	n.241C>T		intergenic_region	MODIFIER	EPI_ISL_436571	02/04/2020	USA/WI-UW-277	North America	4458	0.653187
CHR_START-orf1ab	241	C	T	n.241C>T		intergenic_region	MODIFIER	EPI_ISL_450612	19/03/2020	USA/MI-MDHHS-SC20333	North America	4458	0.653187
CHR_START-orf1ab	241	C	T	n.241C>T		intergenic_region	MODIFIER	EPI_ISL_450555	07/04/2020	USA/UT-03702	North America	4458	0.653187
CHR_START-orf1ab	241	C	T	n.241C>T		intergenic_region	MODIFIER	EPI_ISL_450315	27/03/2020	Canada/Qc-L00241245	North America	4458	0.653187
CHR_START-orf1ab	241	C	T	n.241C>T		intergenic_region	MODIFIER	EPI_ISL_431096	16/04/2020	USA/CT-Yale-134	North America	4458	0.653187
CHR_START-orf1ab	241	C	T	n.241C>T		intergenic_region	MODIFIER	EPI_ISL_434750	09/03/2020	USA/TX-HMH041	North America	4458	0.653187
CHR_START-orf1ab	241	C	T	n.241C>T		intergenic_region	MODIFIER	EPI_ISL_419702	18/03/2020	USA/NY-NYUMC41	North America	4458	0.653187
CHR_START-orf1ab	241	C	T	n.241C>T		intergenic_region	MODIFIER	EPI_ISL_426087	24/03/2020	USA/WA-UW-2104	North America	4458	0.653187
CHR_START-orf1ab	241	C	T	n.241C>T		intergenic_region	MODIFIER	EPI_ISL_428205	25/03/2020	USA/NE-907	North America	4458	0.653187
CHR_START-orf1ab	241	C	T	n.241C>T		intergenic_region	MODIFIER	EPI_ISL_450607	18/03/2020	USA/MI-MDHHS-SC20328	North America	4458	0.653187
CHR_START-orf1ab	241	C	T	n.241C>T		intergenic_region	MODIFIER	EPI_ISL_421306	25/03/2020	USA/WI-UW-48	North America	4458	0.653187
CHR_START-orf1ab	241	C	T	n.241C>T		intergenic_region	MODIFIER	EPI_ISL_424345	12/03/2020	Mexico/CDMX-INER_01	North America	4458	0.653187
CHR_START-orf1ab	241	C	T	n.241C>T		intergenic_region	MODIFIER	EPI_ISL_429806	09/03/2020	Canada/NB_1	North America	4458	0.653187
CHR_START-orf1ab	241	C	T	n.241C>T		intergenic_region	MODIFIER	EPI_ISL_426099	25/03/2020	USA/WA-UW-2145	North America	4458	0.653187
CHR_START-orf1ab	241	C	T	n.241C>T		intergenic_region	MODIFIER	EPI_ISL_424325	24/03/2020	USA/WA-UW-1954	North America	4458	0.653187
CHR_START-orf1ab	241	C	T	n.241C>T		intergenic_region	MODIFIER	EPI_ISL_430410	10/04/2020	USA/NY-NYUMC383	North America	4458	0.653187
CHR_START-orf1ab	241	C	T	n.241C>T		intergenic_region	MODIFIER	EPI_ISL_435476	30/03/2020	USA/NY-NYUMC409	North America	4458	0.653187
CHR_START-orf1ab	241	C	T	n.241C>T		intergenic_region	MODIFIER	EPI_ISL_437594	23/03/2020	USA/CA-SR0184	North America	4458	0.653187
CHR_START-orf1ab	241	C	T	n.241C>T		intergenic_region	MODIFIER	EPI_ISL_427233	28/03/2020	USA/WA-UW-3996	North America	4458	0.653187
CHR_START-orf1ab	241	C	T	n.241C>T		intergenic_region	MODIFIER	EPI_ISL_450591	24/03/2020	USA/MI-MDHHS-SC20380	North America	4458	0.653187
CHR_START-orf1ab	241	C	T	n.241C>T		intergenic_region	MODIFIER	EPI_ISL_434142	27/03/2020	USA/WA-S382	North America	4458	0.653187
CHR_START-orf1ab	241	C	T	n.241C>T		intergenic_region	MODIFIER	EPI_ISL_444659	30/03/2020	USA/NY-NYUMC542	North America	4458	0.653187
CHR_START-orf1ab	241	C	T	n.241C>T		intergenic_region	MODIFIER	EPI_ISL_436737	18/03/2020	USA/NY-NYUMC489	North America	4458	0.653187
CHR_START-orf1ab	241	C	T	n.241C>T		intergenic_region	MODIFIER	EPI_ISL_420300	18/03/2020	USA/NY-NYUMC49	North America	4458	0.653187
CHR_START-orf1ab	241	C	T	n.241C>T		intergenic_region	MODIFIER	EPI_ISL_437423	08/04/2020	USA/VA-DCLS-0208	North America	4458	0.653187
CHR_START-orf1ab	241	C	T	n.241C>T		intergenic_region	MODIFIER	EPI_ISL_447057	21/03/2020	USA/MI-MDHHS-SC20192	North America	4458	0.653187
CHR_START-orf1ab	241	C	T	n.241C>T		intergenic_region	MODIFIER	EPI_ISL_437556	26/03/2020	USA/CA-SR0256	North America	4458	0.653187
CHR_START-orf1ab	241	C	T	n.241C>T		intergenic_region	MODIFIER	EPI_ISL_437554	19/03/2020	USA/CA-SR0258	North America	4458	0.653187
CHR_START-orf1ab	241	C	T	n.241C>T		intergenic_region	MODIFIER	EPI_ISL_444670	30/03/2020	USA/NJ-NYUMC553	North America	4458	0.653187
CHR_START-orf1ab	241	C	T	n.241C>T		intergenic_region	MODIFIER	EPI_ISL_451235	04/05/2020	USA/LA-EVTL074	North America	4458	0.653187
CHR_START-orf1ab	241	C	T	n.241C>T		intergenic_region	MODIFIER	EPI_ISL_436081	17/03/2020	USA/NY-SURV0996	North America	4458	0.653187
CHR_START-orf1ab	241	C	T	n.241C>T		intergenic_region	MODIFIER	EPI_ISL_444535	15/03/2020	USA/IL-NM025	North America	4458	0.653187
CHR_START-orf1ab	241	C	T	n.241C>T		intergenic_region	MODIFIER	EPI_ISL_437150	20/03/2020	USA/MI-MDHHS-SC20063	North America	4458	0.653187
CHR_START-orf1ab	241	C	T	n.241C>T		intergenic_region	MODIFIER	EPI_ISL_434771	19/03/2020	USA/TX-HMH062	North America	4458	0.653187
CHR_START-orf1ab	241	C	T	n.241C>T		intergenic_region	MODIFIER	EPI_ISL_420803	12/03/2020	USA/UT-089	North America	4458	0.653187
CHR_START-orf1ab	241	C	T	n.241C>T		intergenic_region	MODIFIER	EPI_ISL_434224	04/04/2020	USA/WA-S464	North America	4458	0.653187
CHR_START-orf1ab	241	C	T	n.241C>T		intergenic_region	MODIFIER	EPI_ISL_435573	24/04/2020	USA/LA-EVTL035	North America	4458	0.653187
CHR_START-orf1ab	241	C	T	n.241C>T		intergenic_region	MODIFIER	EPI_ISL_427291	31/03/2020	USA/OH-OSUP0019	North America	4458	0.653187
CHR_START-orf1ab	241	C	T	n.241C>T		intergenic_region	MODIFIER	EPI_ISL_418920	13/03/2020	USA/IL-UW353	North America	4458	0.653187
CHR_START-orf1ab	241	C	T	n.241C>T		intergenic_region	MODIFIER	EPI_ISL_434802	19/03/2020	USA/TX-HMH097	North America	4458	0.653187
CHR_START-orf1ab	241	C	T	n.241C>T		intergenic_region	MODIFIER	EPI_ISL_450645	08/04/2020	Canada/QC-AK8	North America	4458	0.653187
CHR_START-orf1ab	241	C	T	n.241C>T		intergenic_region	MODIFIER	EPI_ISL_437427	04/04/2020	USA/VA-DCLS-0212	North America	4458	0.653187
CHR_START-orf1ab	241	C	T	n.241C>T		intergenic_region	MODIFIER	EPI_ISL_447222	22/03/2020	USA/MI-MDHHS-SC20252	North America	4458	0.653187
CHR_START-orf1ab	241	C	T	n.241C>T		intergenic_region	MODIFIER	EPI_ISL_428256	15/03/2020	USA/WI-UW-160	North America	4458	0.653187
CHR_START-orf1ab	241	C	T	n.241C>T		intergenic_region	MODIFIER	EPI_ISL_437818	01/04/2020	USA/UN-UW-4089	North America	4458	0.653187
CHR_START-orf1ab	241	C	T	n.241C>T		intergenic_region	MODIFIER	EPI_ISL_420307	19/03/2020	USA/NY-NYUMC52	North America	4458	0.653187
CHR_START-orf1ab	241	C	T	n.241C>T		intergenic_region	MODIFIER	EPI_ISL_427471	01/04/2020	USA/NY-NYUMC174	North America	4458	0.653187
CHR_START-orf1ab	241	C	T	n.241C>T		intergenic_region	MODIFIER	EPI_ISL_424203	20/03/2020	USA/WA-UW-1652	North America	4458	0.653187
CHR_START-orf1ab	241	C	T	n.241C>T		intergenic_region	MODIFIER	EPI_ISL_420582	18/03/2020	USA/NY-NYUMC67	North America	4458	0.653187
CHR_START-orf1ab	241	C	T	n.241C>T		intergenic_region	MODIFIER	EPI_ISL_437777	16/04/2020	USA/VA-DCLS-0138	North America	4458	0.653187
CHR_START-orf1ab	241	C	T	n.241C>T		intergenic_region	MODIFIER	EPI_ISL_447163	21/03/2020	USA/MI-MDHHS-SC20191	North America	4458	0.653187
CHR_START-orf1ab	241	C	T	n.241C>T		intergenic_region	MODIFIER	EPI_ISL_426503	17/03/2020	USA/AZ-TG268281	North America	4458	0.653187
CHR_START-orf1ab	241	C	T	n.241C>T		intergenic_region	MODIFIER	EPI_ISL_430340	30/03/2020	USA/NY-NYUMC313	North America	4458	0.653187
CHR_START-orf1ab	241	C	T	n.241C>T		intergenic_region	MODIFIER	EPI_ISL_437518	26/04/2020	USA/AK-PHL283	North America	4458	0.653187
CHR_START-orf1ab	241	C	T	n.241C>T		intergenic_region	MODIFIER	EPI_ISL_424193	21/03/2020	USA/WA-UW-1728	North America	4458	0.653187
CHR_START-orf1ab	241	C	T	n.241C>T		intergenic_region	MODIFIER	EPI_ISL_426321	27/03/2020	USA/NY-Wadsworth-31617-01	North America	4458	0.653187
CHR_START-orf1ab	241	C	T	n.241C>T		intergenic_region	MODIFIER	EPI_ISL_430926	04/04/2020	USA/CT-UW-5772	North America	4458	0.653187
CHR_START-orf1ab	241	C	T	n.241C>T		intergenic_region	MODIFIER	EPI_ISL_424931	01/04/2020	USA/NY-NYUMC124	North America	4458	0.653187
CHR_START-orf1ab	241	C	T	n.241C>T		intergenic_region	MODIFIER	EPI_ISL_437177	28/03/2020	USA/MI-MDHHS-SC20090	North America	4458	0.653187
CHR_START-orf1ab	241	C	T	n.241C>T		intergenic_region	MODIFIER	EPI_ISL_444764	02/04/2020	USA/NY-NYUMC647	North America	4458	0.653187
CHR_START-orf1ab	241	C	T	n.241C>T		intergenic_region	MODIFIER	EPI_ISL_450170	20/03/2020	USA/NY-PV09504	North America	4458	0.653187
CHR_START-orf1ab	241	C	T	n.241C>T		intergenic_region	MODIFIER	EPI_ISL_421375	16/03/2020	USA/NY-PV08412	North America	4458	0.653187
CHR_START-orf1ab	241	C	T	n.241C>T		intergenic_region	MODIFIER	EPI_ISL_444767	06/04/2020	USA/NY-NYUMC650	North America	4458	0.653187
CHR_START-orf1ab	241	C	T	n.241C>T		intergenic_region	MODIFIER	EPI_ISL_421612	20/03/2020	USA/NY-PV09060	North America	4458	0.653187
CHR_START-orf1ab	241	C	T	n.241C>T		intergenic_region	MODIFIER	EPI_ISL_421581	18/03/2020	USA/NY-NYUMC80	North America	4458	0.653187
CHR_START-orf1ab	241	C	T	n.241C>T		intergenic_region	MODIFIER	EPI_ISL_427213	27/03/2020	USA/WA-UW-3939	North America	4458	0.653187
CHR_START-orf1ab	241	C	T	n.241C>T		intergenic_region	MODIFIER	EPI_ISL_450619	25/03/2020	USA/MI-MDHHS-SC20340	North America	4458	0.653187
CHR_START-orf1ab	241	C	T	n.241C>T		intergenic_region	MODIFIER	EPI_ISL_430957	01/04/2020	USA/WA-UW-6240	North America	4458	0.653187
CHR_START-orf1ab	241	C	T	n.241C>T		intergenic_region	MODIFIER	EPI_ISL_426505	17/03/2020	USA/AZ-TG268289	North America	4458	0.653187
CHR_START-orf1ab	241	C	T	n.241C>T		intergenic_region	MODIFIER	EPI_ISL_427189	26/03/2020	USA/WA-UW-3839	North America	4458	0.653187
CHR_START-orf1ab	241	C	T	n.241C>T		intergenic_region	MODIFIER	EPI_ISL_419700	18/03/2020	USA/NY-NYUMC39	North America	4458	0.653187
CHR_START-orf1ab	241	C	T	n.241C>T		intergenic_region	MODIFIER	EPI_ISL_434149	28/03/2020	USA/WA-S389	North America	4458	0.653187
CHR_START-orf1ab	241	C	T	n.241C>T		intergenic_region	MODIFIER	EPI_ISL_426052	30/03/2020	USA/CT-UW-4344	North America	4458	0.653187
CHR_START-orf1ab	241	C	T	n.241C>T		intergenic_region	MODIFIER	EPI_ISL_429975	27/03/2020	USA/VA-DCLS-0076	North America	4458	0.653187
CHR_START-orf1ab	241	C	T	n.241C>T		intergenic_region	MODIFIER	EPI_ISL_452143	24/04/2020	USA/CT-Yale-150	North America	4458	0.653187
CHR_START-orf1ab	241	C	T	n.241C>T		intergenic_region	MODIFIER	EPI_ISL_422501	19/03/2020	USA/NY-PV09127	North America	4458	0.653187
CHR_START-orf1ab	241	C	T	n.241C>T		intergenic_region	MODIFIER	EPI_ISL_434301	24/03/2020	USA/WA-S541	North America	4458	0.653187
CHR_START-orf1ab	241	C	T	n.241C>T		intergenic_region	MODIFIER	EPI_ISL_434808	19/03/2020	USA/TX-HMH0103	North America	4458	0.653187
CHR_START-orf1ab	241	C	T	n.241C>T		intergenic_region	MODIFIER	EPI_ISL_430048	02/04/2020	USA/UT-0495	North America	4458	0.653187
CHR_START-orf1ab	241	C	T	n.241C>T		intergenic_region	MODIFIER	EPI_ISL_447842	07/03/2020	USA/IA-CDC-8200	North America	4458	0.653187
CHR_START-orf1ab	241	C	T	n.241C>T		intergenic_region	MODIFIER	EPI_ISL_434124	26/03/2020	USA/WA-S364	North America	4458	0.653187
CHR_START-orf1ab	241	C	T	n.241C>T		intergenic_region	MODIFIER	EPI_ISL_427514	03/04/2020	USA/NY-NYUMC219	North America	4458	0.653187
CHR_START-orf1ab	241	C	T	n.241C>T		intergenic_region	MODIFIER	EPI_ISL_431095	10/04/2020	USA/CT-Yale-133	North America	4458	0.653187
CHR_START-orf1ab	241	C	T	n.241C>T		intergenic_region	MODIFIER	EPI_ISL_437532	18/04/2020	USA/OR-OHSU052-CV52	North America	4458	0.653187
CHR_START-orf1ab	241	C	T	n.241C>T		intergenic_region	MODIFIER	EPI_ISL_429626	28/03/2020	USA/WA-UW-4775	North America	4458	0.653187
CHR_START-orf1ab	241	C	T	n.241C>T		intergenic_region	MODIFIER	EPI_ISL_430936	01/04/2020	USA/WA-UW-6173	North America	4458	0.653187
CHR_START-orf1ab	241	C	T	n.241C>T		intergenic_region	MODIFIER	EPI_ISL_435460	02/04/2020	USA/LA-SR0157	North America	4458	0.653187
CHR_START-orf1ab	241	C	T	n.241C>T		intergenic_region	MODIFIER	EPI_ISL_427205	27/03/2020	USA/WA-UW-3903	North America	4458	0.653187
CHR_START-orf1ab	241	C	T	n.241C>T		intergenic_region	MODIFIER	EPI_ISL_434968	30/03/2020	USA/TX-HMH0380	North America	4458	0.653187
CHR_START-orf1ab	241	C	T	n.241C>T		intergenic_region	MODIFIER	EPI_ISL_419388	14/03/2020	USA/MN60-MDH60	North America	4458	0.653187
CHR_START-orf1ab	241	C	T	n.241C>T		intergenic_region	MODIFIER	EPI_ISL_424901	04/03/2020	USA/NJ_3201	North America	4458	0.653187
CHR_START-orf1ab	241	C	T	n.241C>T		intergenic_region	MODIFIER	EPI_ISL_450130	19/03/2020	USA/NY-PV09456	North America	4458	0.653187
CHR_START-orf1ab	241	C	T	n.241C>T		intergenic_region	MODIFIER	EPI_ISL_426500	17/03/2020	USA/AZ-TG268099	North America	4458	0.653187
CHR_START-orf1ab	241	C	T	n.241C>T		intergenic_region	MODIFIER	EPI_ISL_444645	29/03/2020	USA/NY-NYUMC528	North America	4458	0.653187
CHR_START-orf1ab	241	C	T	n.241C>T		intergenic_region	MODIFIER	EPI_ISL_426501	17/03/2020	USA/AZ-TG268183	North America	4458	0.653187
CHR_START-orf1ab	241	C	T	n.241C>T		intergenic_region	MODIFIER	EPI_ISL_424985	10/03/2020	USA/MI-MDHHS-SC20002	North America	4458	0.653187
CHR_START-orf1ab	241	C	T	n.241C>T		intergenic_region	MODIFIER	EPI_ISL_429621	28/03/2020	USA/WA-UW-4760	North America	4458	0.653187
CHR_START-orf1ab	241	C	T	n.241C>T		intergenic_region	MODIFIER	EPI_ISL_450572	14/03/2020	USA/MI-MDHHS-SC20361	North America	4458	0.653187
CHR_START-orf1ab	241	C	T	n.241C>T		intergenic_region	MODIFIER	EPI_ISL_430372	07/04/2020	USA/NY-NYUMC345	North America	4458	0.653187
CHR_START-orf1ab	241	C	T	n.241C>T		intergenic_region	MODIFIER	EPI_ISL_427510	03/04/2020	USA/NY-NYUMC215	North America	4458	0.653187
CHR_START-orf1ab	241	C	T	n.241C>T		intergenic_region	MODIFIER	EPI_ISL_450159	20/03/2020	USA/NY-PV09487	North America	4458	0.653187
CHR_START-orf1ab	241	C	T	n.241C>T		intergenic_region	MODIFIER	EPI_ISL_429654	02/04/2020	USA/WA-UW-5169	North America	4458	0.653187
CHR_START-orf1ab	241	C	T	n.241C>T		intergenic_region	MODIFIER	EPI_ISL_450231	31/03/2020	USA/LA-SR0308	North America	4458	0.653187
CHR_START-orf1ab	241	C	T	n.241C>T		intergenic_region	MODIFIER	EPI_ISL_444754	02/04/2020	USA/NY-NYUMC637	North America	4458	0.653187
CHR_START-orf1ab	241	C	T	n.241C>T		intergenic_region	MODIFIER	EPI_ISL_434300	24/03/2020	USA/WA-S540	North America	4458	0.653187
CHR_START-orf1ab	241	C	T	n.241C>T		intergenic_region	MODIFIER	EPI_ISL_449901	11/04/2020	USA/WA-S731	North America	4458	0.653187
CHR_START-orf1ab	241	C	T	n.241C>T		intergenic_region	MODIFIER	EPI_ISL_436937	15/04/2020	USA/UT-02246	North America	4458	0.653187
CHR_START-orf1ab	241	C	T	n.241C>T		intergenic_region	MODIFIER	EPI_ISL_450024	18/03/2020	USA/NY-PV09336	North America	4458	0.653187
CHR_START-orf1ab	241	C	T	n.241C>T		intergenic_region	MODIFIER	EPI_ISL_445045	28/04/2020	USA/FL-BPHL-0103	North America	4458	0.653187
CHR_START-orf1ab	241	C	T	n.241C>T		intergenic_region	MODIFIER	EPI_ISL_450079	19/03/2020	USA/NY-PV09398	North America	4458	0.653187
CHR_START-orf1ab	241	C	T	n.241C>T		intergenic_region	MODIFIER	EPI_ISL_427572	15/03/2020	USA/NY-WCMP10F04P	North America	4458	0.653187
CHR_START-orf1ab	241	C	T	n.241C>T		intergenic_region	MODIFIER	EPI_ISL_430393	09/04/2020	USA/NY-NYUMC366	North America	4458	0.653187
CHR_START-orf1ab	241	C	T	n.241C>T		intergenic_region	MODIFIER	EPI_ISL_445164	21/03/2020	USA/CA-SR0310	North America	4458	0.653187
CHR_START-orf1ab	241	C	T	n.241C>T		intergenic_region	MODIFIER	EPI_ISL_426070	28/03/2020	USA/ID-UW-4400	North America	4458	0.653187
CHR_START-orf1ab	241	C	T	n.241C>T		intergenic_region	MODIFIER	EPI_ISL_451249	08/05/2020	USA/LA-EVTL088	North America	4458	0.653187
CHR_START-orf1ab	241	C	T	n.241C>T		intergenic_region	MODIFIER	EPI_ISL_434792	19/03/2020	USA/TX-HMH084	North America	4458	0.653187
CHR_START-orf1ab	241	C	T	n.241C>T		intergenic_region	MODIFIER	EPI_ISL_434130	28/03/2020	USA/WA-S370	North America	4458	0.653187
CHR_START-orf1ab	241	C	T	n.241C>T		intergenic_region	MODIFIER	EPI_ISL_449942	14/04/2020	USA/WA-S772	North America	4458	0.653187
CHR_START-orf1ab	241	C	T	n.241C>T		intergenic_region	MODIFIER	EPI_ISL_437837	02/04/2020	USA/ID-UW-6472	North America	4458	0.653187
CHR_START-orf1ab	241	C	T	n.241C>T		intergenic_region	MODIFIER	EPI_ISL_436898	03/05/2020	USA/WI-GMF-02294	North America	4458	0.653187
CHR_START-orf1ab	241	C	T	n.241C>T		intergenic_region	MODIFIER	EPI_ISL_436831	22/03/2020	USA/MI-MDHHS-SC20107	North America	4458	0.653187
CHR_START-orf1ab	241	C	T	n.241C>T		intergenic_region	MODIFIER	EPI_ISL_428371	18/03/2020	USA/CT-Yale-033	North America	4458	0.653187
CHR_START-orf1ab	241	C	T	n.241C>T		intergenic_region	MODIFIER	EPI_ISL_444631	30/03/2020	USA/NY-NYUMC514	North America	4458	0.653187
CHR_START-orf1ab	241	C	T	n.241C>T		intergenic_region	MODIFIER	EPI_ISL_436509	05/04/2020	USA/FL-BPHL-05	North America	4458	0.653187
CHR_START-orf1ab	241	C	T	n.241C>T		intergenic_region	MODIFIER	EPI_ISL_437838	02/04/2020	USA/ID-UW-6473	North America	4458	0.653187
CHR_START-orf1ab	241	C	T	n.241C>T		intergenic_region	MODIFIER	EPI_ISL_429810	15/03/2020	Canada/SK_20	North America	4458	0.653187
CHR_START-orf1ab	241	C	T	n.241C>T		intergenic_region	MODIFIER	EPI_ISL_434312	23/03/2020	USA/WA-S552	North America	4458	0.653187
CHR_START-orf1ab	241	C	T	n.241C>T		intergenic_region	MODIFIER	EPI_ISL_427290	31/03/2020	USA/OH-OSUP0017	North America	4458	0.653187
CHR_START-orf1ab	241	C	T	n.241C>T		intergenic_region	MODIFIER	EPI_ISL_447216	21/03/2020	USA/MI-MDHHS-SC20246	North America	4458	0.653187
CHR_START-orf1ab	241	C	T	n.241C>T		intergenic_region	MODIFIER	EPI_ISL_438192	16/04/2020	USA/WA-S639	North America	4458	0.653187
CHR_START-orf1ab	241	C	T	n.241C>T		intergenic_region	MODIFIER	EPI_ISL_434832	21/03/2020	USA/TX-HMH0132	North America	4458	0.653187
CHR_START-orf1ab	241	C	T	n.241C>T		intergenic_region	MODIFIER	EPI_ISL_426328	07/03/2020	USA/NY-Wadsworth-11330-01	North America	4458	0.653187
CHR_START-orf1ab	241	C	T	n.241C>T		intergenic_region	MODIFIER	EPI_ISL_435358	03/04/2020	USA/UT-0521	North America	4458	0.653187
CHR_START-orf1ab	241	C	T	n.241C>T		intergenic_region	MODIFIER	EPI_ISL_437411	09/04/2020	USA/VA-DCLS-0196	North America	4458	0.653187
CHR_START-orf1ab	241	C	T	n.241C>T		intergenic_region	MODIFIER	EPI_ISL_420588	18/03/2020	USA/NY-NYUMC72	North America	4458	0.653187
CHR_START-orf1ab	241	C	T	n.241C>T		intergenic_region	MODIFIER	EPI_ISL_434994	31/03/2020	USA/TX-HMH0408	North America	4458	0.653187
CHR_START-orf1ab	241	C	T	n.241C>T		intergenic_region	MODIFIER	EPI_ISL_450579	13/03/2020	USA/MI-MDHHS-SC20368	North America	4458	0.653187
CHR_START-orf1ab	241	C	T	n.241C>T		intergenic_region	MODIFIER	EPI_ISL_426042	06/03/2020	USA/NY-Wadsworth-11202-01	North America	4458	0.653187
CHR_START-orf1ab	241	C	T	n.241C>T		intergenic_region	MODIFIER	EPI_ISL_422465	28/03/2020	USA/WI-GMF-00441	North America	4458	0.653187
CHR_START-orf1ab	241	C	T	n.241C>T		intergenic_region	MODIFIER	EPI_ISL_430034	17/03/2020	USA/UT-085	North America	4458	0.653187
CHR_START-orf1ab	241	C	T	n.241C>T		intergenic_region	MODIFIER	EPI_ISL_451438	26/03/2020	USA/NY-NYUMC723	North America	4458	0.653187
CHR_START-orf1ab	241	C	T	n.241C>T		intergenic_region	MODIFIER	EPI_ISL_437429	04/04/2020	USA/VA-DCLS-0214	North America	4458	0.653187
CHR_START-orf1ab	241	C	T	n.241C>T		intergenic_region	MODIFIER	EPI_ISL_435035	11/04/2020	USA/LA-EVTL02	North America	4458	0.653187
CHR_START-orf1ab	241	C	T	n.241C>T		intergenic_region	MODIFIER	EPI_ISL_426625	01/04/2020	USA/NY-NYUMC170	North America	4458	0.653187
CHR_START-orf1ab	241	C	T	n.241C>T		intergenic_region	MODIFIER	EPI_ISL_426125	24/03/2020	USA/WA-UW-2238	North America	4458	0.653187
CHR_START-orf1ab	241	C	T	n.241C>T		intergenic_region	MODIFIER	EPI_ISL_428725	14/03/2020	USA/WI-UW-251	North America	4458	0.653187
CHR_START-orf1ab	241	C	T	n.241C>T		intergenic_region	MODIFIER	EPI_ISL_445046	28/04/2020	USA/FL-BPHL-0104	North America	4458	0.653187
CHR_START-orf1ab	241	C	T	n.241C>T		intergenic_region	MODIFIER	EPI_ISL_420809	24/03/2020	USA/UT-0289	North America	4458	0.653187
CHR_START-orf1ab	241	C	T	n.241C>T		intergenic_region	MODIFIER	EPI_ISL_437154	22/03/2020	USA/MI-MDHHS-SC20067	North America	4458	0.653187
CHR_START-orf1ab	241	C	T	n.241C>T		intergenic_region	MODIFIER	EPI_ISL_436897	03/05/2020	USA/WI-GMF-02274	North America	4458	0.653187
CHR_START-orf1ab	241	C	T	n.241C>T		intergenic_region	MODIFIER	EPI_ISL_420584	18/03/2020	USA/NY-NYUMC68	North America	4458	0.653187
CHR_START-orf1ab	241	C	T	n.241C>T		intergenic_region	MODIFIER	EPI_ISL_435490	22/04/2020	USA/NY-NYUMC423	North America	4458	0.653187
CHR_START-orf1ab	241	C	T	n.241C>T		intergenic_region	MODIFIER	EPI_ISL_422983	17/03/2020	USA/UN-UW-1407	North America	4458	0.653187
CHR_START-orf1ab	241	C	T	n.241C>T		intergenic_region	MODIFIER	EPI_ISL_421704	18/03/2020	USA/NY-NYUMC92	North America	4458	0.653187
CHR_START-orf1ab	241	C	T	n.241C>T		intergenic_region	MODIFIER	EPI_ISL_434683	14/03/2020	USA/MD-HP00020	North America	4458	0.653187
CHR_START-orf1ab	241	C	T	n.241C>T		intergenic_region	MODIFIER	EPI_ISL_430434	12/04/2020	USA/NY-NYUMC407	North America	4458	0.653187
CHR_START-orf1ab	241	C	T	n.241C>T		intergenic_region	MODIFIER	EPI_ISL_421563	29/03/2020	USA/UT-0364	North America	4458	0.653187
CHR_START-orf1ab	241	C	T	n.241C>T		intergenic_region	MODIFIER	EPI_ISL_424300	21/03/2020	USA/WA-UW-1879	North America	4458	0.653187
CHR_START-orf1ab	241	C	T	n.241C>T		intergenic_region	MODIFIER	EPI_ISL_424945	01/04/2020	USA/NY-NYUMC138	North America	4458	0.653187
CHR_START-orf1ab	241	C	T	n.241C>T		intergenic_region	MODIFIER	EPI_ISL_427445	12/04/2020	USA/WI-UW-138	North America	4458	0.653187
CHR_START-orf1ab	241	C	T	n.241C>T		intergenic_region	MODIFIER	EPI_ISL_449809	27/03/2020	USA/UT-00348	North America	4458	0.653187
CHR_START-orf1ab	241	C	T	n.241C>T		intergenic_region	MODIFIER	EPI_ISL_418073	15/03/2020	USA/WA-UW288	North America	4458	0.653187
CHR_START-orf1ab	241	C	T	n.241C>T		intergenic_region	MODIFIER	EPI_ISL_447207	22/03/2020	USA/MI-MDHHS-SC20237	North America	4458	0.653187
CHR_START-orf1ab	241	C	T	n.241C>T		intergenic_region	MODIFIER	EPI_ISL_437514	23/03/2020	USA/AK-PHL041	North America	4458	0.653187
CHR_START-orf1ab	241	C	T	n.241C>T		intergenic_region	MODIFIER	EPI_ISL_434320	24/03/2020	USA/WA-S560	North America	4458	0.653187
CHR_START-orf1ab	241	C	T	n.241C>T		intergenic_region	MODIFIER	EPI_ISL_450452	26/03/2020	USA/CA-CZB-1203	North America	4458	0.653187
CHR_START-orf1ab	241	C	T	n.241C>T		intergenic_region	MODIFIER	EPI_ISL_428731	06/04/2020	USA/WI-UW-257	North America	4458	0.653187
CHR_START-orf1ab	241	C	T	n.241C>T		intergenic_region	MODIFIER	EPI_ISL_421322	24/03/2020	USA/WI-UW-64	North America	4458	0.653187
CHR_START-orf1ab	241	C	T	n.241C>T		intergenic_region	MODIFIER	EPI_ISL_450398	30/03/2020	USA/NY-NYUMC681	North America	4458	0.653187
CHR_START-orf1ab	241	C	T	n.241C>T		intergenic_region	MODIFIER	EPI_ISL_445124	02/04/2020	USA/LA-SR0269	North America	4458	0.653187
CHR_START-orf1ab	241	C	T	n.241C>T		intergenic_region	MODIFIER	EPI_ISL_434823	20/03/2020	USA/TX-HMH0123	North America	4458	0.653187
CHR_START-orf1ab	241	C	T	n.241C>T		intergenic_region	MODIFIER	EPI_ISL_447841	06/03/2020	USA/FL-CDC-7619	North America	4458	0.653187
CHR_START-orf1ab	241	C	T	n.241C>T		intergenic_region	MODIFIER	EPI_ISL_424211	19/03/2020	USA/WA-UW-1689	North America	4458	0.653187
CHR_START-orf1ab	241	C	T	n.241C>T		intergenic_region	MODIFIER	EPI_ISL_424205	20/03/2020	USA/WA-UW-1697	North America	4458	0.653187
CHR_START-orf1ab	241	C	T	n.241C>T		intergenic_region	MODIFIER	EPI_ISL_426029	04/03/2020	USA/NY-Wadsworth-10695-01	North America	4458	0.653187
CHR_START-orf1ab	241	C	T	n.241C>T		intergenic_region	MODIFIER	EPI_ISL_424253	21/03/2020	USA/WA-UW-1792	North America	4458	0.653187
CHR_START-orf1ab	241	C	T	n.241C>T		intergenic_region	MODIFIER	EPI_ISL_444644	29/03/2020	USA/NY-NYUMC527	North America	4458	0.653187
CHR_START-orf1ab	241	C	T	n.241C>T		intergenic_region	MODIFIER	EPI_ISL_420093	19/03/2020	USA/NY-Yale-025	North America	4458	0.653187
CHR_START-orf1ab	241	C	T	n.241C>T		intergenic_region	MODIFIER	EPI_ISL_451260	06/05/2020	USA/LA-EVTL099	North America	4458	0.653187
CHR_START-orf1ab	241	C	T	n.241C>T		intergenic_region	MODIFIER	EPI_ISL_444746	02/04/2020	USA/NY-NYUMC629	North America	4458	0.653187
CHR_START-orf1ab	241	C	T	n.241C>T		intergenic_region	MODIFIER	EPI_ISL_444729	01/04/2020	USA/NY-NYUMC612	North America	4458	0.653187
CHR_START-orf1ab	241	C	T	n.241C>T		intergenic_region	MODIFIER	EPI_ISL_428749	02/04/2020	USA/CT-Yale-098	North America	4458	0.653187
CHR_START-orf1ab	241	C	T	n.241C>T		intergenic_region	MODIFIER	EPI_ISL_418254	15/03/2020	USA/NY-NYUMC21	North America	4458	0.653187
CHR_START-orf1ab	241	C	T	n.241C>T		intergenic_region	MODIFIER	EPI_ISL_451467	20/03/2020	USA/NY-NYUMC753	North America	4458	0.653187
CHR_START-orf1ab	241	C	T	n.241C>T		intergenic_region	MODIFIER	EPI_ISL_418968	15/03/2020	USA/NY-NYUMC22	North America	4458	0.653187
CHR_START-orf1ab	241	C	T	n.241C>T		intergenic_region	MODIFIER	EPI_ISL_430932	07/04/2020	USA/WA-UW-5947	North America	4458	0.653187
CHR_START-orf1ab	241	C	T	n.241C>T		intergenic_region	MODIFIER	EPI_ISL_424960	01/04/2020	USA/NY-NYUMC153	North America	4458	0.653187
CHR_START-orf1ab	241	C	T	n.241C>T		intergenic_region	MODIFIER	EPI_ISL_444995	27/03/2020	USA/SC_NHRC_01	North America	4458	0.653187
CHR_START-orf1ab	241	C	T	n.241C>T		intergenic_region	MODIFIER	EPI_ISL_427264	29/03/2020	USA/WA-UW-4329	North America	4458	0.653187
CHR_START-orf1ab	241	C	T	n.241C>T		intergenic_region	MODIFIER	EPI_ISL_434858	23/03/2020	USA/TX-HMH0159	North America	4458	0.653187
CHR_START-orf1ab	241	C	T	n.241C>T		intergenic_region	MODIFIER	EPI_ISL_419396	14/03/2020	USA/MN68-MDH68	North America	4458	0.653187
CHR_START-orf1ab	241	C	T	n.241C>T		intergenic_region	MODIFIER	EPI_ISL_418053	16/03/2020	USA/WA-UW268	North America	4458	0.653187
CHR_START-orf1ab	241	C	T	n.241C>T		intergenic_region	MODIFIER	EPI_ISL_420023	25/03/2020	USA/VA-DCLS-0042	North America	4458	0.653187
CHR_START-orf1ab	241	C	T	n.241C>T		intergenic_region	MODIFIER	EPI_ISL_444624	30/03/2020	USA/NY-NYUMC507	North America	4458	0.653187
CHR_START-orf1ab	241	C	T	n.241C>T		intergenic_region	MODIFIER	EPI_ISL_434221	06/04/2020	USA/WA-S461	North America	4458	0.653187
CHR_START-orf1ab	241	C	T	n.241C>T		intergenic_region	MODIFIER	EPI_ISL_427584	16/03/2020	USA/NY-WCMP11A06P	North America	4458	0.653187
CHR_START-orf1ab	241	C	T	n.241C>T		intergenic_region	MODIFIER	EPI_ISL_427526	12/03/2020	USA/NY-WCMP2C03P	North America	4458	0.653187
CHR_START-orf1ab	241	C	T	n.241C>T		intergenic_region	MODIFIER	EPI_ISL_420578	18/03/2020	USA/NY-NYUMC63	North America	4458	0.653187
CHR_START-orf1ab	241	C	T	n.241C>T		intergenic_region	MODIFIER	EPI_ISL_426032	04/03/2020	USA/NY-Wadsworth-10707-01	North America	4458	0.653187
CHR_START-orf1ab	241	C	T	n.241C>T		intergenic_region	MODIFIER	EPI_ISL_444784	18/03/2020	USA/NY-NYUMC667	North America	4458	0.653187
CHR_START-orf1ab	241	C	T	n.241C>T		intergenic_region	MODIFIER	EPI_ISL_451428	26/03/2020	USA/NY-NYUMC713	North America	4458	0.653187
CHR_START-orf1ab	241	C	T	n.241C>T		intergenic_region	MODIFIER	EPI_ISL_426047	06/03/2020	USA/NY-Wadsworth-11354-01	North America	4458	0.653187
CHR_START-orf1ab	241	C	T	n.241C>T		intergenic_region	MODIFIER	EPI_ISL_436551	17/04/2020	USA/FL-BPHL-047	North America	4458	0.653187
CHR_START-orf1ab	241	C	T	n.241C>T		intergenic_region	MODIFIER	EPI_ISL_419557	29/02/2020	USA/GA_2742	North America	4458	0.653187
CHR_START-orf1ab	241	C	T	n.241C>T		intergenic_region	MODIFIER	EPI_ISL_430185	13/03/2020	USA/WA-S148	North America	4458	0.653187
CHR_START-orf1ab	241	C	T	n.241C>T		intergenic_region	MODIFIER	EPI_ISL_429613	26/03/2020	USA/WA-UW-4611	North America	4458	0.653187
CHR_START-orf1ab	241	C	T	n.241C>T		intergenic_region	MODIFIER	EPI_ISL_434870	23/03/2020	USA/TX-HMH0195	North America	4458	0.653187
CHR_START-orf1ab	241	C	T	n.241C>T		intergenic_region	MODIFIER	EPI_ISL_426455	27/03/2020	USA/VA-DCLS-0047	North America	4458	0.653187
CHR_START-orf1ab	241	C	T	n.241C>T		intergenic_region	MODIFIER	EPI_ISL_437515	28/03/2020	USA/AK-PHL070	North America	4458	0.653187
CHR_START-orf1ab	241	C	T	n.241C>T		intergenic_region	MODIFIER	EPI_ISL_430953	01/04/2020	USA/WA-UW-6185	North America	4458	0.653187
CHR_START-orf1ab	241	C	T	n.241C>T		intergenic_region	MODIFIER	EPI_ISL_422546	19/03/2020	USA/NY-PV09189	North America	4458	0.653187
CHR_START-orf1ab	241	C	T	n.241C>T		intergenic_region	MODIFIER	EPI_ISL_451454	26/03/2020	USA/NY-NYUMC739	North America	4458	0.653187
CHR_START-orf1ab	241	C	T	n.241C>T		intergenic_region	MODIFIER	EPI_ISL_445012	17/04/2020	USA/FL-BPHL-0069	North America	4458	0.653187
CHR_START-orf1ab	241	C	T	n.241C>T		intergenic_region	MODIFIER	EPI_ISL_427287	23/03/2020	USA/MN-MDH-149	North America	4458	0.653187
CHR_START-orf1ab	241	C	T	n.241C>T		intergenic_region	MODIFIER	EPI_ISL_451232	04/05/2020	USA/LA-EVTL071	North America	4458	0.653187
CHR_START-orf1ab	241	C	T	n.241C>T		intergenic_region	MODIFIER	EPI_ISL_435538	20/04/2020	USA/NY-NYUMC473	North America	4458	0.653187
CHR_START-orf1ab	241	C	T	n.241C>T		intergenic_region	MODIFIER	EPI_ISL_424257	22/03/2020	USA/WA-UW-1775	North America	4458	0.653187
CHR_START-orf1ab	241	C	T	n.241C>T		intergenic_region	MODIFIER	EPI_ISL_422552	20/03/2020	USA/NY-PV09197	North America	4458	0.653187
CHR_START-orf1ab	241	C	T	n.241C>T		intergenic_region	MODIFIER	EPI_ISL_449908	13/04/2020	USA/WA-S738	North America	4458	0.653187
CHR_START-orf1ab	241	C	T	n.241C>T		intergenic_region	MODIFIER	EPI_ISL_430931	07/04/2020	USA/WA-UW-5932	North America	4458	0.653187
CHR_START-orf1ab	241	C	T	n.241C>T		intergenic_region	MODIFIER	EPI_ISL_421294	25/03/2020	USA/WI-UW-36	North America	4458	0.653187
CHR_START-orf1ab	241	C	T	n.241C>T		intergenic_region	MODIFIER	EPI_ISL_450631	30/03/2020	USA/MI-MDHHS-SC20352	North America	4458	0.653187
CHR_START-orf1ab	241	C	T	n.241C>T		intergenic_region	MODIFIER	EPI_ISL_426469	30/03/2020	USA/VA-DCLS-0061	North America	4458	0.653187
CHR_START-orf1ab	241	C	T	n.241C>T		intergenic_region	MODIFIER	EPI_ISL_435364	03/04/2020	USA/UT-0529	North America	4458	0.653187
CHR_START-orf1ab	241	C	T	n.241C>T		intergenic_region	MODIFIER	EPI_ISL_437152	23/03/2020	USA/MI-MDHHS-SC20065	North America	4458	0.653187
CHR_START-orf1ab	241	C	T	n.241C>T		intergenic_region	MODIFIER	EPI_ISL_437560	22/03/2020	USA/CA-SR0250	North America	4458	0.653187
CHR_START-orf1ab	241	C	T	n.241C>T		intergenic_region	MODIFIER	EPI_ISL_430028	17/03/2020	USA/UT-077	North America	4458	0.653187
CHR_START-orf1ab	241	C	T	n.241C>T		intergenic_region	MODIFIER	EPI_ISL_438206	15/04/2020	USA/WA-S653	North America	4458	0.653187
CHR_START-orf1ab	241	C	T	n.241C>T		intergenic_region	MODIFIER	EPI_ISL_421621	20/03/2020	USA/NY-PV09075	North America	4458	0.653187
CHR_START-orf1ab	241	C	T	n.241C>T		intergenic_region	MODIFIER	EPI_ISL_435575	24/04/2020	USA/LA-EVTL037	North America	4458	0.653187
CHR_START-orf1ab	241	C	T	n.241C>T		intergenic_region	MODIFIER	EPI_ISL_434688	14/03/2020	USA/DC-HP00007	North America	4458	0.653187
CHR_START-orf1ab	241	C	T	n.241C>T		intergenic_region	MODIFIER	EPI_ISL_437770	14/04/2020	USA/VA-DCLS-0131	North America	4458	0.653187
CHR_START-orf1ab	241	C	T	n.241C>T		intergenic_region	MODIFIER	EPI_ISL_418913	16/03/2020	USA/WA-UW346	North America	4458	0.653187
CHR_START-orf1ab	241	C	T	n.241C>T		intergenic_region	MODIFIER	EPI_ISL_419519	19/03/2020	USA/CT-Yale-016	North America	4458	0.653187
CHR_START-orf1ab	241	C	T	n.241C>T		intergenic_region	MODIFIER	EPI_ISL_425144	02/04/2020	USA/WI-UW-87	North America	4458	0.653187
CHR_START-orf1ab	241	C	T	n.241C>T		intergenic_region	MODIFIER	EPI_ISL_450232	15/03/2020	USA/CA-UCSF-UC40	North America	4458	0.653187
CHR_START-orf1ab	241	C	T	n.241C>T		intergenic_region	MODIFIER	EPI_ISL_419397	14/03/2020	USA/MN69-MDH69	North America	4458	0.653187
CHR_START-orf1ab	241	C	T	n.241C>T		intergenic_region	MODIFIER	EPI_ISL_436556	20/04/2020	USA/FL-BPHL-052	North America	4458	0.653187
CHR_START-orf1ab	241	C	T	n.241C>T		intergenic_region	MODIFIER	EPI_ISL_421298	24/03/2020	USA/WI-UW-40	North America	4458	0.653187
CHR_START-orf1ab	241	C	T	n.241C>T		intergenic_region	MODIFIER	EPI_ISL_450615	24/03/2020	USA/MI-MDHHS-SC20336	North America	4458	0.653187
CHR_START-orf1ab	241	C	T	n.241C>T		intergenic_region	MODIFIER	EPI_ISL_452117	10/03/2020	USA/NJ-CDC-7300	North America	4458	0.653187
CHR_START-orf1ab	241	C	T	n.241C>T		intergenic_region	MODIFIER	EPI_ISL_427259	31/03/2020	USA/WA-UW-4318	North America	4458	0.653187
CHR_START-orf1ab	241	C	T	n.241C>T		intergenic_region	MODIFIER	EPI_ISL_426058	24/03/2020	USA/ID-UW-2134	North America	4458	0.653187
CHR_START-orf1ab	241	C	T	n.241C>T		intergenic_region	MODIFIER	EPI_ISL_451237	08/05/2020	USA/LA-EVTL076	North America	4458	0.653187
CHR_START-orf1ab	241	C	T	n.241C>T		intergenic_region	MODIFIER	EPI_ISL_437776	16/04/2020	USA/VA-DCLS-0137	North America	4458	0.653187
CHR_START-orf1ab	241	C	T	n.241C>T		intergenic_region	MODIFIER	EPI_ISL_416676	11/03/2020	USA/WA-UW138	North America	4458	0.653187
CHR_START-orf1ab	241	C	T	n.241C>T		intergenic_region	MODIFIER	EPI_ISL_428764	02/04/2020	USA/NY-NYUMC250	North America	4458	0.653187
CHR_START-orf1ab	241	C	T	n.241C>T		intergenic_region	MODIFIER	EPI_ISL_434191	28/03/2020	USA/WA-S431	North America	4458	0.653187
CHR_START-orf1ab	241	C	T	n.241C>T		intergenic_region	MODIFIER	EPI_ISL_422463	06/04/2020	USA/WI-GMF-00588	North America	4458	0.653187
CHR_START-orf1ab	241	C	T	n.241C>T		intergenic_region	MODIFIER	EPI_ISL_426035	04/03/2020	USA/NY-Wadsworth-10957-02	North America	4458	0.653187
CHR_START-orf1ab	241	C	T	n.241C>T		intergenic_region	MODIFIER	EPI_ISL_434866	23/03/2020	USA/TX-HMH0191	North America	4458	0.653187
CHR_START-orf1ab	241	C	T	n.241C>T		intergenic_region	MODIFIER	EPI_ISL_447894	06/04/2020	USA/CA-CZB-1143	North America	4458	0.653187
CHR_START-orf1ab	241	C	T	n.241C>T		intergenic_region	MODIFIER	EPI_ISL_416724	13/03/2020	USA/WA-UW186	North America	4458	0.653187
CHR_START-orf1ab	241	C	T	n.241C>T		intergenic_region	MODIFIER	EPI_ISL_434960	24/03/2020	USA/TX-HMH0369	North America	4458	0.653187
CHR_START-orf1ab	241	C	T	n.241C>T		intergenic_region	MODIFIER	EPI_ISL_444638	30/03/2020	USA/NY-NYUMC521	North America	4458	0.653187
CHR_START-orf1ab	241	C	T	n.241C>T		intergenic_region	MODIFIER	EPI_ISL_450637	30/03/2020	USA/MI-MDHHS-SC20358	North America	4458	0.653187
CHR_START-orf1ab	241	C	T	n.241C>T		intergenic_region	MODIFIER	EPI_ISL_426623	01/04/2020	USA/NY-NYUMC168	North America	4458	0.653187
CHR_START-orf1ab	241	C	T	n.241C>T		intergenic_region	MODIFIER	EPI_ISL_436629	24/03/2020	USA/WI-UW-335	North America	4458	0.653187
CHR_START-orf1ab	241	C	T	n.241C>T		intergenic_region	MODIFIER	EPI_ISL_435561	24/04/2020	USA/LA-EVTL023	North America	4458	0.653187
CHR_START-orf1ab	241	C	T	n.241C>T		intergenic_region	MODIFIER	EPI_ISL_444060	27/04/2020	USA/CA-CZB-1102	North America	4458	0.653187
CHR_START-orf1ab	241	C	T	n.241C>T		intergenic_region	MODIFIER	EPI_ISL_425149	30/03/2020	USA/WI-UW-92	North America	4458	0.653187
CHR_START-orf1ab	241	C	T	n.241C>T		intergenic_region	MODIFIER	EPI_ISL_444556	18/03/2020	USA/IL-NM060	North America	4458	0.653187
CHR_START-orf1ab	241	C	T	n.241C>T		intergenic_region	MODIFIER	EPI_ISL_417192	12/03/2020	USA/MN25-MDH25	North America	4458	0.653187
CHR_START-orf1ab	241	C	T	n.241C>T		intergenic_region	MODIFIER	EPI_ISL_436631	26/03/2020	USA/WI-UW-337	North America	4458	0.653187
CHR_START-orf1ab	241	C	T	n.241C>T		intergenic_region	MODIFIER	EPI_ISL_419395	14/03/2020	USA/MN67-MDH67	North America	4458	0.653187
CHR_START-orf1ab	241	C	T	n.241C>T		intergenic_region	MODIFIER	EPI_ISL_421628	19/03/2020	USA/NY-PV09088	North America	4458	0.653187
CHR_START-orf1ab	241	C	T	n.241C>T		intergenic_region	MODIFIER	EPI_ISL_429983	30/03/2020	USA/VA-DCLS-0086	North America	4458	0.653187
CHR_START-orf1ab	241	C	T	n.241C>T		intergenic_region	MODIFIER	EPI_ISL_426471	02/04/2020	USA/VA-DCLS-0064	North America	4458	0.653187
CHR_START-orf1ab	241	C	T	n.241C>T		intergenic_region	MODIFIER	EPI_ISL_444657	30/03/2020	USA/NY-NYUMC540	North America	4458	0.653187
CHR_START-orf1ab	241	C	T	n.241C>T		intergenic_region	MODIFIER	EPI_ISL_428300	25/03/2020	USA/WI-UW-204	North America	4458	0.653187
CHR_START-orf1ab	241	C	T	n.241C>T		intergenic_region	MODIFIER	EPI_ISL_421432	17/03/2020	USA/NY-PV08496	North America	4458	0.653187
CHR_START-orf1ab	241	C	T	n.241C>T		intergenic_region	MODIFIER	EPI_ISL_447219	22/04/2020	USA/MI-MDHHS-SC20249	North America	4458	0.653187
CHR_START-orf1ab	241	C	T	n.241C>T		intergenic_region	MODIFIER	EPI_ISL_423032	18/03/2020	USA/WA-UW-1608	North America	4458	0.653187
CHR_START-orf1ab	241	C	T	n.241C>T		intergenic_region	MODIFIER	EPI_ISL_423019	19/03/2020	USA/WA-UW-1574	North America	4458	0.653187
CHR_START-orf1ab	241	C	T	n.241C>T		intergenic_region	MODIFIER	EPI_ISL_424333	24/03/2020	USA/WA-UW-2006	North America	4458	0.653187
CHR_START-orf1ab	241	C	T	n.241C>T		intergenic_region	MODIFIER	EPI_ISL_427502	03/04/2020	USA/NY-NYUMC207	North America	4458	0.653187
CHR_START-orf1ab	241	C	T	n.241C>T		intergenic_region	MODIFIER	EPI_ISL_418184	18/03/2020	USA/WI-GMF-00018	North America	4458	0.653187
CHR_START-orf1ab	241	C	T	n.241C>T		intergenic_region	MODIFIER	EPI_ISL_425151	30/03/2020	USA/WI-UW-94	North America	4458	0.653187
CHR_START-orf1ab	241	C	T	n.241C>T		intergenic_region	MODIFIER	EPI_ISL_450563	13/04/2020	USA/UT-03878	North America	4458	0.653187
CHR_START-orf1ab	241	C	T	n.241C>T		intergenic_region	MODIFIER	EPI_ISL_426033	04/03/2020	USA/NY-Wadsworth-10935-01	North America	4458	0.653187
CHR_START-orf1ab	241	C	T	n.241C>T		intergenic_region	MODIFIER	EPI_ISL_427212	27/03/2020	USA/WA-UW-3935	North America	4458	0.653187
CHR_START-orf1ab	241	C	T	n.241C>T		intergenic_region	MODIFIER	EPI_ISL_426046	06/03/2020	USA/NY-Wadsworth-11353-01	North America	4458	0.653187
CHR_START-orf1ab	241	C	T	n.241C>T		intergenic_region	MODIFIER	EPI_ISL_428746	07/04/2020	USA/CT-Yale-082	North America	4458	0.653187
CHR_START-orf1ab	241	C	T	n.241C>T		intergenic_region	MODIFIER	EPI_ISL_426325	06/03/2020	USA/NY-Wadsworth-11191-01	North America	4458	0.653187
CHR_START-orf1ab	241	C	T	n.241C>T		intergenic_region	MODIFIER	EPI_ISL_426560	30/03/2020	USA/AZ-TG273286	North America	4458	0.653187
CHR_START-orf1ab	241	C	T	n.241C>T		intergenic_region	MODIFIER	EPI_ISL_427478	01/04/2020	USA/NY-NYUMC182	North America	4458	0.653187
CHR_START-orf1ab	241	C	T	n.241C>T		intergenic_region	MODIFIER	EPI_ISL_434946	29/03/2020	USA/TX-HMH0352	North America	4458	0.653187
CHR_START-orf1ab	241	C	T	n.241C>T		intergenic_region	MODIFIER	EPI_ISL_428385	04/04/2020	USA/CT-Yale-066	North America	4458	0.653187
CHR_START-orf1ab	241	C	T	n.241C>T		intergenic_region	MODIFIER	EPI_ISL_443186	31/03/2020	USA/WA-UW-4414	North America	4458	0.653187
CHR_START-orf1ab	241	C	T	n.241C>T		intergenic_region	MODIFIER	EPI_ISL_430031	15/03/2020	USA/UT-080	North America	4458	0.653187
CHR_START-orf1ab	241	C	T	n.241C>T		intergenic_region	MODIFIER	EPI_ISL_445026	30/04/2020	USA/FL-BPHL-0083	North America	4458	0.653187
CHR_START-orf1ab	241	C	T	n.241C>T		intergenic_region	MODIFIER	EPI_ISL_435571	24/04/2020	USA/LA-EVTL033	North America	4458	0.653187
CHR_START-orf1ab	241	C	T	n.241C>T		intergenic_region	MODIFIER	EPI_ISL_429597	29/03/2020	USA/WA-UW-4538	North America	4458	0.653187
CHR_START-orf1ab	241	C	T	n.241C>T		intergenic_region	MODIFIER	EPI_ISL_419651	29/03/2020	USA/WI-GMF-00466	North America	4458	0.653187
CHR_START-orf1ab	241	C	T	n.241C>T		intergenic_region	MODIFIER	EPI_ISL_436043	28/03/2020	USA/DC-CDC-1738	North America	4458	0.653187
CHR_START-orf1ab	241	C	T	n.241C>T		intergenic_region	MODIFIER	EPI_ISL_434876	24/03/2020	USA/TX-HMH0201	North America	4458	0.653187
CHR_START-orf1ab	241	C	T	n.241C>T		intergenic_region	MODIFIER	EPI_ISL_434544	23/03/2020	Puerto Rico/CDC-S4	North America	4458	0.653187
CHR_START-orf1ab	241	C	T	n.241C>T		intergenic_region	MODIFIER	EPI_ISL_444763	03/04/2020	USA/NY-NYUMC646	North America	4458	0.653187
CHR_START-orf1ab	241	C	T	n.241C>T		intergenic_region	MODIFIER	EPI_ISL_417026	20/03/2020	USA/UT-08	North America	4458	0.653187
CHR_START-orf1ab	241	C	T	n.241C>T		intergenic_region	MODIFIER	EPI_ISL_435451	27/03/2020	USA/LA-SR0148	North America	4458	0.653187
CHR_START-orf1ab	241	C	T	n.241C>T		intergenic_region	MODIFIER	EPI_ISL_427469	01/04/2020	USA/NY-NYUMC172	North America	4458	0.653187
CHR_START-orf1ab	241	C	T	n.241C>T		intergenic_region	MODIFIER	EPI_ISL_426136	31/03/2020	USA/WA-UW-4406	North America	4458	0.653187
CHR_START-orf1ab	241	C	T	n.241C>T		intergenic_region	MODIFIER	EPI_ISL_450625	30/03/2020	USA/MI-MDHHS-SC20346	North America	4458	0.653187
CHR_START-orf1ab	241	C	T	n.241C>T		intergenic_region	MODIFIER	EPI_ISL_428791	04/04/2020	USA/NY-NYUMC277	North America	4458	0.653187
CHR_START-orf1ab	241	C	T	n.241C>T		intergenic_region	MODIFIER	EPI_ISL_437376	12/04/2020	USA/MN-MDH-480	North America	4458	0.653187
CHR_START-orf1ab	241	C	T	n.241C>T		intergenic_region	MODIFIER	EPI_ISL_438223	14/03/2020	USA/DC-HP00026	North America	4458	0.653187
CHR_START-orf1ab	241	C	T	n.241C>T		intergenic_region	MODIFIER	EPI_ISL_434687	07/03/2020	USA/DC-HP00006	North America	4458	0.653187
CHR_START-orf1ab	241	C	T	n.241C>T		intergenic_region	MODIFIER	EPI_ISL_430345	30/03/2020	USA/NY-NYUMC318	North America	4458	0.653187
CHR_START-orf1ab	241	C	T	n.241C>T		intergenic_region	MODIFIER	EPI_ISL_444598	19/03/2020	USA/IL-NM0114	North America	4458	0.653187
CHR_START-orf1ab	241	C	T	n.241C>T		intergenic_region	MODIFIER	EPI_ISL_426619	01/04/2020	USA/NY-NYUMC164	North America	4458	0.653187
CHR_START-orf1ab	241	C	T	n.241C>T		intergenic_region	MODIFIER	EPI_ISL_444675	30/03/2020	USA/NY-NYUMC558	North America	4458	0.653187
CHR_START-orf1ab	241	C	T	n.241C>T		intergenic_region	MODIFIER	EPI_ISL_437859	04/04/2020	USA/WA-UW-6535	North America	4458	0.653187
CHR_START-orf1ab	241	C	T	n.241C>T		intergenic_region	MODIFIER	EPI_ISL_437597	26/03/2020	USA/CA-SR0180	North America	4458	0.653187
CHR_START-orf1ab	241	C	T	n.241C>T		intergenic_region	MODIFIER	EPI_ISL_430898	02/04/2020	USA/WA-UW-5200	North America	4458	0.653187
CHR_START-orf1ab	241	C	T	n.241C>T		intergenic_region	MODIFIER	EPI_ISL_430369	08/04/2020	USA/NY-NYUMC342	North America	4458	0.653187
CHR_START-orf1ab	241	C	T	n.241C>T		intergenic_region	MODIFIER	EPI_ISL_427488	01/04/2020	USA/NY-NYUMC193	North America	4458	0.653187
CHR_START-orf1ab	241	C	T	n.241C>T		intergenic_region	MODIFIER	EPI_ISL_444715	03/04/2020	USA/NY-NYUMC598	North America	4458	0.653187
CHR_START-orf1ab	241	C	T	n.241C>T		intergenic_region	MODIFIER	EPI_ISL_444506	05/04/2020	Canada/QC_AC2	North America	4458	0.653187
CHR_START-orf1ab	241	C	T	n.241C>T		intergenic_region	MODIFIER	EPI_ISL_416653	11/03/2020	USA/WA-UW115	North America	4458	0.653187
CHR_START-orf1ab	241	C	T	n.241C>T		intergenic_region	MODIFIER	EPI_ISL_436942	08/04/2020	USA/LA-BIE-074	North America	4458	0.653187
CHR_START-orf1ab	241	C	T	n.241C>T		intergenic_region	MODIFIER	EPI_ISL_422530	22/03/2020	USA/NY-PV09168	North America	4458	0.653187
CHR_START-orf1ab	241	C	T	n.241C>T		intergenic_region	MODIFIER	EPI_ISL_421588	18/03/2020	USA/NY-NYUMC87	North America	4458	0.653187
CHR_START-orf1ab	241	C	T	n.241C>T		intergenic_region	MODIFIER	EPI_ISL_416438	10/03/2020	USA/WA-UW82	North America	4458	0.653187
CHR_START-orf1ab	241	C	T	n.241C>T		intergenic_region	MODIFIER	EPI_ISL_426499	16/03/2020	USA/AZ-TG268002	North America	4458	0.653187
CHR_START-orf1ab	241	C	T	n.241C>T		intergenic_region	MODIFIER	EPI_ISL_447903	07/04/2020	USA/FL-UF10	North America	4458	0.653187
CHR_START-orf1ab	241	C	T	n.241C>T		intergenic_region	MODIFIER	EPI_ISL_449833	06/04/2020	USA/UT-01595	North America	4458	0.653187
CHR_START-orf1ab	241	C	T	n.241C>T		intergenic_region	MODIFIER	EPI_ISL_450709	17/04/2020	USA/IL-UW-355	North America	4458	0.653187
CHR_START-orf1ab	241	C	T	n.241C>T		intergenic_region	MODIFIER	EPI_ISL_424968	01/04/2020	USA/NY-NYUMC161	North America	4458	0.653187
CHR_START-orf1ab	241	C	T	n.241C>T		intergenic_region	MODIFIER	EPI_ISL_427180	26/03/2020	USA/WA-UW-3819	North America	4458	0.653187
CHR_START-orf1ab	241	C	T	n.241C>T		intergenic_region	MODIFIER	EPI_ISL_436873	27/03/2020	USA/MI-MDHHS-SC20141	North America	4458	0.653187
CHR_START-orf1ab	241	C	T	n.241C>T		intergenic_region	MODIFIER	EPI_ISL_426300	21/03/2020	USA/NY-Wadsworth-26088-01	North America	4458	0.653187
CHR_START-orf1ab	241	C	T	n.241C>T		intergenic_region	MODIFIER	EPI_ISL_426319	15/03/2020	USA/NY-Wadsworth-16166-01	North America	4458	0.653187
CHR_START-orf1ab	241	C	T	n.241C>T		intergenic_region	MODIFIER	EPI_ISL_451248	07/05/2020	USA/LA-EVTL087	North America	4458	0.653187
CHR_START-orf1ab	241	C	T	n.241C>T		intergenic_region	MODIFIER	EPI_ISL_444509	05/04/2020	Canada/QC_AC6	North America	4458	0.653187
CHR_START-orf1ab	241	C	T	n.241C>T		intergenic_region	MODIFIER	EPI_ISL_447095	27/03/2020	USA/MI-MDHHS-SC20298	North America	4458	0.653187
CHR_START-orf1ab	241	C	T	n.241C>T		intergenic_region	MODIFIER	EPI_ISL_447196	17/03/2020	USA/MI-MDHHS-SC20226	North America	4458	0.653187
CHR_START-orf1ab	241	C	T	n.241C>T		intergenic_region	MODIFIER	EPI_ISL_436945	06/04/2020	USA/LA-BIE-077	North America	4458	0.653187
CHR_START-orf1ab	241	C	T	n.241C>T		intergenic_region	MODIFIER	EPI_ISL_449888	11/04/2020	USA/WA-S718	North America	4458	0.653187
CHR_START-orf1ab	241	C	T	n.241C>T		intergenic_region	MODIFIER	EPI_ISL_437165	26/03/2020	USA/MI-MDHHS-SC20078	North America	4458	0.653187
CHR_START-orf1ab	241	C	T	n.241C>T		intergenic_region	MODIFIER	EPI_ISL_434807	20/03/2020	USA/TX-HMH0102	North America	4458	0.653187
CHR_START-orf1ab	241	C	T	n.241C>T		intergenic_region	MODIFIER	EPI_ISL_420797	01/03/2020	USA/TX_2817	North America	4458	0.653187
CHR_START-orf1ab	241	C	T	n.241C>T		intergenic_region	MODIFIER	EPI_ISL_422453	31/03/2020	USA/WI-GMF-00498	North America	4458	0.653187
CHR_START-orf1ab	241	C	T	n.241C>T		intergenic_region	MODIFIER	EPI_ISL_434107	01/04/2020	USA/WA-S347	North America	4458	0.653187
CHR_START-orf1ab	241	C	T	n.241C>T		intergenic_region	MODIFIER	EPI_ISL_435455	02/04/2020	USA/LA-SR0152	North America	4458	0.653187
CHR_START-orf1ab	241	C	T	n.241C>T		intergenic_region	MODIFIER	EPI_ISL_437522	07/04/2020	USA/OR-OHSU022-CV22	North America	4458	0.653187
CHR_START-orf1ab	241	C	T	n.241C>T		intergenic_region	MODIFIER	EPI_ISL_428797	05/04/2020	USA/NY-NYUMC283	North America	4458	0.653187
CHR_START-orf1ab	241	C	T	n.241C>T		intergenic_region	MODIFIER	EPI_ISL_430914	06/04/2020	USA/WA-UW-5732	North America	4458	0.653187
CHR_START-orf1ab	241	C	T	n.241C>T		intergenic_region	MODIFIER	EPI_ISL_444650	30/03/2020	USA/NY-NYUMC533	North America	4458	0.653187
CHR_START-orf1ab	241	C	T	n.241C>T		intergenic_region	MODIFIER	EPI_ISL_427170	30/03/2020	USA/ID-UW-4266	North America	4458	0.653187
CHR_START-orf1ab	241	C	T	n.241C>T		intergenic_region	MODIFIER	EPI_ISL_451229	29/04/2020	USA/LA-EVTL068	North America	4458	0.653187
CHR_START-orf1ab	241	C	T	n.241C>T		intergenic_region	MODIFIER	EPI_ISL_444534	14/03/2020	USA/IL-NM024	North America	4458	0.653187
CHR_START-orf1ab	241	C	T	n.241C>T		intergenic_region	MODIFIER	EPI_ISL_451446	26/03/2020	USA/NY-NYUMC731	North America	4458	0.653187
CHR_START-orf1ab	241	C	T	n.241C>T		intergenic_region	MODIFIER	EPI_ISL_450043	16/03/2020	USA/NY-PV09355	North America	4458	0.653187
CHR_START-orf1ab	241	C	T	n.241C>T		intergenic_region	MODIFIER	EPI_ISL_450037	24/03/2020	USA/NY-PV09349	North America	4458	0.653187
CHR_START-orf1ab	241	C	T	n.241C>T		intergenic_region	MODIFIER	EPI_ISL_430240	20/03/2020	USA/WA-S202	North America	4458	0.653187
CHR_START-orf1ab	241	C	T	n.241C>T		intergenic_region	MODIFIER	EPI_ISL_436051	09/03/2020	USA/NY-SURV0162	North America	4458	0.653187
CHR_START-orf1ab	241	C	T	n.241C>T		intergenic_region	MODIFIER	EPI_ISL_434868	23/03/2020	USA/TX-HMH0193	North America	4458	0.653187
CHR_START-orf1ab	241	C	T	n.241C>T		intergenic_region	MODIFIER	EPI_ISL_449837	06/04/2020	USA/UT-01607	North America	4458	0.653187
CHR_START-orf1ab	241	C	T	n.241C>T		intergenic_region	MODIFIER	EPI_ISL_415544	13/03/2020	USA/UPHL-06	North America	4458	0.653187
CHR_START-orf1ab	241	C	T	n.241C>T		intergenic_region	MODIFIER	EPI_ISL_426073	27/03/2020	USA/ID-UW-4433	North America	4458	0.653187
CHR_START-orf1ab	241	C	T	n.241C>T		intergenic_region	MODIFIER	EPI_ISL_420804	14/03/2020	USA/UT-090	North America	4458	0.653187
CHR_START-orf1ab	241	C	T	n.241C>T		intergenic_region	MODIFIER	EPI_ISL_436506	05/04/2020	USA/FL-BPHL-02	North America	4458	0.653187
CHR_START-orf1ab	241	C	T	n.241C>T		intergenic_region	MODIFIER	EPI_ISL_420585	18/03/2020	USA/NY-NYUMC69	North America	4458	0.653187
CHR_START-orf1ab	241	C	T	n.241C>T		intergenic_region	MODIFIER	EPI_ISL_430952	28/03/2020	USA/ID-UW-4418	North America	4458	0.653187
CHR_START-orf1ab	241	C	T	n.241C>T		intergenic_region	MODIFIER	EPI_ISL_421545	15/03/2020	USA/WY-WYPHL008	North America	4458	0.653187
CHR_START-orf1ab	241	C	T	n.241C>T		intergenic_region	MODIFIER	EPI_ISL_417454	14/03/2020	USA/WA-UW240	North America	4458	0.653187
CHR_START-orf1ab	241	C	T	n.241C>T		intergenic_region	MODIFIER	EPI_ISL_423015	19/03/2020	USA/WA-UW-1552	North America	4458	0.653187
CHR_START-orf1ab	241	C	T	n.241C>T		intergenic_region	MODIFIER	EPI_ISL_430429	13/04/2020	USA/NY-NYUMC402	North America	4458	0.653187
CHR_START-orf1ab	241	C	T	n.241C>T		intergenic_region	MODIFIER	EPI_ISL_417345	13/03/2020	USA/WA-UW196	North America	4458	0.653187
CHR_START-orf1ab	241	C	T	n.241C>T		intergenic_region	MODIFIER	EPI_ISL_451469	26/03/2020	USA/NY-NYUMC755	North America	4458	0.653187
CHR_START-orf1ab	241	C	T	n.241C>T		intergenic_region	MODIFIER	EPI_ISL_451417	26/03/2020	USA/NY-NYUMC702	North America	4458	0.653187
CHR_START-orf1ab	241	C	T	n.241C>T		intergenic_region	MODIFIER	EPI_ISL_430912	08/04/2020	USA/WA-UW-5629	North America	4458	0.653187
CHR_START-orf1ab	241	C	T	n.241C>T		intergenic_region	MODIFIER	EPI_ISL_426041	06/03/2020	USA/NY-Wadsworth-11180-01	North America	4458	0.653187
CHR_START-orf1ab	241	C	T	n.241C>T		intergenic_region	MODIFIER	EPI_ISL_430053	02/04/2020	USA/UT-0503	North America	4458	0.653187
CHR_START-orf1ab	241	C	T	n.241C>T		intergenic_region	MODIFIER	EPI_ISL_429645	06/04/2020	USA/CT-UW-5073	North America	4458	0.653187
CHR_START-orf1ab	241	C	T	n.241C>T		intergenic_region	MODIFIER	EPI_ISL_436935	14/04/2020	USA/UT-02244	North America	4458	0.653187
CHR_START-orf1ab	241	C	T	n.241C>T		intergenic_region	MODIFIER	EPI_ISL_450009	21/03/2020	USA/NY-PV09317	North America	4458	0.653187
CHR_START-orf1ab	241	C	T	n.241C>T		intergenic_region	MODIFIER	EPI_ISL_450400	03/04/2020	USA/NY-NYUMC683	North America	4458	0.653187
CHR_START-orf1ab	241	C	T	n.241C>T		intergenic_region	MODIFIER	EPI_ISL_421632	19/03/2020	USA/NY-PV09098	North America	4458	0.653187
CHR_START-orf1ab	241	C	T	n.241C>T		intergenic_region	MODIFIER	EPI_ISL_428783	06/04/2020	USA/NY-NYUMC269	North America	4458	0.653187
CHR_START-orf1ab	241	C	T	n.241C>T		intergenic_region	MODIFIER	EPI_ISL_422967	16/03/2020	USA/WA-UW-1302	North America	4458	0.653187
CHR_START-orf1ab	241	C	T	n.241C>T		intergenic_region	MODIFIER	EPI_ISL_418056	13/03/2020	USA/CT-UW271	North America	4458	0.653187
CHR_START-orf1ab	241	C	T	n.241C>T		intergenic_region	MODIFIER	EPI_ISL_447890	02/04/2020	USA/CA-CZB-1139	North America	4458	0.653187
CHR_START-orf1ab	241	C	T	n.241C>T		intergenic_region	MODIFIER	EPI_ISL_450454	25/03/2020	USA/CA-CZB-1205	North America	4458	0.653187
CHR_START-orf1ab	241	C	T	n.241C>T		intergenic_region	MODIFIER	EPI_ISL_428740	19/03/2020	USA/CT-Yale-019	North America	4458	0.653187
CHR_START-orf1ab	241	C	T	n.241C>T		intergenic_region	MODIFIER	EPI_ISL_424958	01/04/2020	USA/NY-NYUMC151	North America	4458	0.653187
CHR_START-orf1ab	241	C	T	n.241C>T		intergenic_region	MODIFIER	EPI_ISL_450140	19/03/2020	USA/NY-PV09467	North America	4458	0.653187
CHR_START-orf1ab	241	C	T	n.241C>T		intergenic_region	MODIFIER	EPI_ISL_437535	08/04/2020	USA/OR-OHSU08-CV8	North America	4458	0.653187
CHR_START-orf1ab	241	C	T	n.241C>T		intergenic_region	MODIFIER	EPI_ISL_420819	26/03/2020	USA/UT-0346	North America	4458	0.653187
CHR_START-orf1ab	241	C	T	n.241C>T		intergenic_region	MODIFIER	EPI_ISL_445015	21/04/2020	USA/FL-BPHL-0072	North America	4458	0.653187
CHR_START-orf1ab	241	C	T	n.241C>T		intergenic_region	MODIFIER	EPI_ISL_429611	31/03/2020	USA/WA-UW-4602	North America	4458	0.653187
CHR_START-orf1ab	241	C	T	n.241C>T		intergenic_region	MODIFIER	EPI_ISL_450239	20/03/2020	USA/CA-UCSF-UC47	North America	4458	0.653187
CHR_START-orf1ab	241	C	T	n.241C>T		intergenic_region	MODIFIER	EPI_ISL_427533	13/03/2020	USA/NY-WCMP4C01P	North America	4458	0.653187
CHR_START-orf1ab	241	C	T	n.241C>T		intergenic_region	MODIFIER	EPI_ISL_450169	20/03/2020	USA/NY-PV09497	North America	4458	0.653187
CHR_START-orf1ab	241	C	T	n.241C>T		intergenic_region	MODIFIER	EPI_ISL_418836	10/03/2020	Canada/BC_6004567	North America	4458	0.653187
CHR_START-orf1ab	241	C	T	n.241C>T		intergenic_region	MODIFIER	EPI_ISL_451457	21/03/2020	USA/NY-NYUMC742	North America	4458	0.653187
CHR_START-orf1ab	241	C	T	n.241C>T		intergenic_region	MODIFIER	EPI_ISL_449881	08/04/2020	USA/WA-S711	North America	4458	0.653187
CHR_START-orf1ab	241	C	T	n.241C>T		intergenic_region	MODIFIER	EPI_ISL_437396	06/04/2020	USA/VA-DCLS-0180	North America	4458	0.653187
CHR_START-orf1ab	241	C	T	n.241C>T		intergenic_region	MODIFIER	EPI_ISL_444677	31/03/2020	USA/NY-NYUMC560	North America	4458	0.653187
CHR_START-orf1ab	241	C	T	n.241C>T		intergenic_region	MODIFIER	EPI_ISL_434727	13/03/2020	USA/TX-HMH017	North America	4458	0.653187
CHR_START-orf1ab	241	C	T	n.241C>T		intergenic_region	MODIFIER	EPI_ISL_427260	31/03/2020	USA/WA-UW-4321	North America	4458	0.653187
CHR_START-orf1ab	241	C	T	n.241C>T		intergenic_region	MODIFIER	EPI_ISL_430346	30/03/2020	USA/NY-NYUMC319	North America	4458	0.653187
CHR_START-orf1ab	241	C	T	n.241C>T		intergenic_region	MODIFIER	EPI_ISL_450641	07/04/2020	Canada/QC-AK2	North America	4458	0.653187
CHR_START-orf1ab	241	C	T	n.241C>T		intergenic_region	MODIFIER	EPI_ISL_450601	11/03/2020	USA/MI-MDHHS-SC20322	North America	4458	0.653187
CHR_START-orf1ab	241	C	T	n.241C>T		intergenic_region	MODIFIER	EPI_ISL_426516	13/03/2020	USA/AZ-TG268911	North America	4458	0.653187
CHR_START-orf1ab	241	C	T	n.241C>T		intergenic_region	MODIFIER	EPI_ISL_447086	28/03/2020	USA/MI-MDHHS-SC20288	North America	4458	0.653187
CHR_START-orf1ab	241	C	T	n.241C>T		intergenic_region	MODIFIER	EPI_ISL_435384	06/04/2020	USA/UT-0883	North America	4458	0.653187
CHR_START-orf1ab	241	C	T	n.241C>T		intergenic_region	MODIFIER	EPI_ISL_421583	18/03/2020	USA/NY-NYUMC82	North America	4458	0.653187
CHR_START-orf1ab	241	C	T	n.241C>T		intergenic_region	MODIFIER	EPI_ISL_429817	14/03/2020	Canada/MB_36	North America	4458	0.653187
CHR_START-orf1ab	241	C	T	n.241C>T		intergenic_region	MODIFIER	EPI_ISL_434921	27/03/2020	USA/TX-HMH0298	North America	4458	0.653187
CHR_START-orf1ab	241	C	T	n.241C>T		intergenic_region	MODIFIER	EPI_ISL_447221	19/03/2020	USA/MI-MDHHS-SC20251	North America	4458	0.653187
CHR_START-orf1ab	241	C	T	n.241C>T		intergenic_region	MODIFIER	EPI_ISL_434685	20/03/2020	USA/MD-HP00024	North America	4458	0.653187
CHR_START-orf1ab	241	C	T	n.241C>T		intergenic_region	MODIFIER	EPI_ISL_434730	13/03/2020	USA/TX-HMH020	North America	4458	0.653187
CHR_START-orf1ab	241	C	T	n.241C>T		intergenic_region	MODIFIER	EPI_ISL_435465	31/03/2020	USA/LA-SR0162	North America	4458	0.653187
CHR_START-orf1ab	241	C	T	n.241C>T		intergenic_region	MODIFIER	EPI_ISL_417517	13/03/2020	USA/WI-UW-17	North America	4458	0.653187
CHR_START-orf1ab	241	C	T	n.241C>T		intergenic_region	MODIFIER	EPI_ISL_430020	16/03/2020	USA/UT-067	North America	4458	0.653187
CHR_START-orf1ab	241	C	T	n.241C>T		intergenic_region	MODIFIER	EPI_ISL_434598	14/04/2020	USA/VA-DCLS-0106	North America	4458	0.653187
CHR_START-orf1ab	241	C	T	n.241C>T		intergenic_region	MODIFIER	EPI_ISL_429614	26/03/2020	USA/WA-UW-4612	North America	4458	0.653187
CHR_START-orf1ab	241	C	T	n.241C>T		intergenic_region	MODIFIER	EPI_ISL_447069	25/03/2020	USA/MI-MDHHS-SC20271	North America	4458	0.653187
CHR_START-orf1ab	241	C	T	n.241C>T		intergenic_region	MODIFIER	EPI_ISL_450711	14/04/2020	USA/IL-UW-357	North America	4458	0.653187
CHR_START-orf1ab	241	C	T	n.241C>T		intergenic_region	MODIFIER	EPI_ISL_450015	18/03/2020	USA/NY-PV09326	North America	4458	0.653187
CHR_START-orf1ab	241	C	T	n.241C>T		intergenic_region	MODIFIER	EPI_ISL_445101	15/03/2020	USA/CA-SR0104	North America	4458	0.653187
CHR_START-orf1ab	241	C	T	n.241C>T		intergenic_region	MODIFIER	EPI_ISL_421591	18/03/2020	USA/NY-NYUMC90	North America	4458	0.653187
CHR_START-orf1ab	241	C	T	n.241C>T		intergenic_region	MODIFIER	EPI_ISL_444609	21/03/2020	USA/IL-NM0127	North America	4458	0.653187
CHR_START-orf1ab	241	C	T	n.241C>T		intergenic_region	MODIFIER	EPI_ISL_436941	08/04/2020	USA/LA-BIE-073	North America	4458	0.653187
CHR_START-orf1ab	241	C	T	n.241C>T		intergenic_region	MODIFIER	EPI_ISL_427564	15/03/2020	USA/NY-WCMP10C09P	North America	4458	0.653187
CHR_START-orf1ab	241	C	T	n.241C>T		intergenic_region	MODIFIER	EPI_ISL_427268	30/03/2020	USA/WA-UW-4340	North America	4458	0.653187
CHR_START-orf1ab	241	C	T	n.241C>T		intergenic_region	MODIFIER	EPI_ISL_450549	06/04/2020	USA/UT-03690	North America	4458	0.653187
CHR_START-orf1ab	241	C	T	n.241C>T		intergenic_region	MODIFIER	EPI_ISL_438205	20/04/2020	USA/WA-S652	North America	4458	0.653187
CHR_START-orf1ab	241	C	T	n.241C>T		intergenic_region	MODIFIER	EPI_ISL_418974	17/03/2020	USA/NY-NYUMC28	North America	4458	0.653187
CHR_START-orf1ab	241	C	T	n.241C>T		intergenic_region	MODIFIER	EPI_ISL_435365	03/04/2020	USA/UT-0531	North America	4458	0.653187
CHR_START-orf1ab	241	C	T	n.241C>T		intergenic_region	MODIFIER	EPI_ISL_436505	05/04/2020	USA/FL-BPHL-01	North America	4458	0.653187
CHR_START-orf1ab	241	C	T	n.241C>T		intergenic_region	MODIFIER	EPI_ISL_424919	07/03/2020	USA/MA_3642	North America	4458	0.653187
CHR_START-orf1ab	241	C	T	n.241C>T		intergenic_region	MODIFIER	EPI_ISL_427482	01/04/2020	USA/NY-NYUMC186	North America	4458	0.653187
CHR_START-orf1ab	241	C	T	n.241C>T		intergenic_region	MODIFIER	EPI_ISL_430891	12/03/2020	USA/WA-UW-586	North America	4458	0.653187
CHR_START-orf1ab	241	C	T	n.241C>T		intergenic_region	MODIFIER	EPI_ISL_420095	19/03/2020	USA/CT-Yale-027	North America	4458	0.653187
CHR_START-orf1ab	241	C	T	n.241C>T		intergenic_region	MODIFIER	EPI_ISL_421391	18/03/2020	USA/NY-PV08436	North America	4458	0.653187
CHR_START-orf1ab	241	C	T	n.241C>T		intergenic_region	MODIFIER	EPI_ISL_445080	21/03/2020	USA/TX_GCID_192000072	North America	4458	0.653187
CHR_START-orf1ab	241	C	T	n.241C>T		intergenic_region	MODIFIER	EPI_ISL_434973	30/03/2020	USA/TX-HMH0385	North America	4458	0.653187
CHR_START-orf1ab	241	C	T	n.241C>T		intergenic_region	MODIFIER	EPI_ISL_434880	24/03/2020	USA/TX-HMH0205	North America	4458	0.653187
CHR_START-orf1ab	241	C	T	n.241C>T		intergenic_region	MODIFIER	EPI_ISL_450467	24/03/2020	USA/CA-CZB-1218	North America	4458	0.653187
CHR_START-orf1ab	241	C	T	n.241C>T		intergenic_region	MODIFIER	EPI_ISL_450074	19/03/2020	USA/NY-PV09393	North America	4458	0.653187
CHR_START-orf1ab	241	C	T	n.241C>T		intergenic_region	MODIFIER	EPI_ISL_422496	19/03/2020	USA/NY-PV09121	North America	4458	0.653187
CHR_START-orf1ab	241	C	T	n.241C>T		intergenic_region	MODIFIER	EPI_ISL_430386	08/04/2020	USA/NY-NYUMC359	North America	4458	0.653187
CHR_START-orf1ab	241	C	T	n.241C>T		intergenic_region	MODIFIER	EPI_ISL_434881	24/03/2020	USA/TX-HMH0206	North America	4458	0.653187
CHR_START-orf1ab	241	C	T	n.241C>T		intergenic_region	MODIFIER	EPI_ISL_450445	30/03/2020	USA/CA-CZB-1196	North America	4458	0.653187
CHR_START-orf1ab	241	C	T	n.241C>T		intergenic_region	MODIFIER	EPI_ISL_421605	20/03/2020	USA/NY-PV09041	North America	4458	0.653187
CHR_START-orf1ab	241	C	T	n.241C>T		intergenic_region	MODIFIER	EPI_ISL_435469	03/04/2020	USA/LA-SR0167	North America	4458	0.653187
CHR_START-orf1ab	241	C	T	n.241C>T		intergenic_region	MODIFIER	EPI_ISL_421606	21/03/2020	USA/NY-PV09043	North America	4458	0.653187
CHR_START-orf1ab	241	C	T	n.241C>T		intergenic_region	MODIFIER	EPI_ISL_429845	14/04/2020	USA/WI-GMF-01047	North America	4458	0.653187
CHR_START-orf1ab	241	C	T	n.241C>T		intergenic_region	MODIFIER	EPI_ISL_437164	26/03/2020	USA/MI-MDHHS-SC20077	North America	4458	0.653187
CHR_START-orf1ab	241	C	T	n.241C>T		intergenic_region	MODIFIER	EPI_ISL_436929	14/04/2020	USA/UT-02232	North America	4458	0.653187
CHR_START-orf1ab	241	C	T	n.241C>T		intergenic_region	MODIFIER	EPI_ISL_450710	14/04/2020	USA/WI-UW-356	North America	4458	0.653187
CHR_START-orf1ab	241	C	T	n.241C>T		intergenic_region	MODIFIER	EPI_ISL_445083	24/03/2020	USA/TX_GCID_192000124	North America	4458	0.653187
CHR_START-orf1ab	241	C	T	n.241C>T		intergenic_region	MODIFIER	EPI_ISL_430388	09/04/2020	USA/NY-NYUMC361	North America	4458	0.653187
CHR_START-orf1ab	241	C	T	n.241C>T		intergenic_region	MODIFIER	EPI_ISL_426313	19/03/2020	USA/NY-Wadsworth-22503-01	North America	4458	0.653187
CHR_START-orf1ab	241	C	T	n.241C>T		intergenic_region	MODIFIER	EPI_ISL_430237	20/03/2020	USA/WA-S199	North America	4458	0.653187
CHR_START-orf1ab	241	C	T	n.241C>T		intergenic_region	MODIFIER	EPI_ISL_444735	02/04/2020	USA/NY-NYUMC618	North America	4458	0.653187
CHR_START-orf1ab	241	C	T	n.241C>T		intergenic_region	MODIFIER	EPI_ISL_436552	17/04/2020	USA/FL-BPHL-048	North America	4458	0.653187
CHR_START-orf1ab	241	C	T	n.241C>T		intergenic_region	MODIFIER	EPI_ISL_450652	10/04/2020	Canada/QC-AL9	North America	4458	0.653187
CHR_START-orf1ab	241	C	T	n.241C>T		intergenic_region	MODIFIER	EPI_ISL_434834	21/03/2020	USA/TX-HMH0134	North America	4458	0.653187
CHR_START-orf1ab	241	C	T	n.241C>T		intergenic_region	MODIFIER	EPI_ISL_445027	30/04/2020	USA/FL-BPHL-0084	North America	4458	0.653187
CHR_START-orf1ab	241	C	T	n.241C>T		intergenic_region	MODIFIER	EPI_ISL_435344	2020-04	Canada/AG1	North America	4458	0.653187
CHR_START-orf1ab	241	C	T	n.241C>T		intergenic_region	MODIFIER	EPI_ISL_434937	28/03/2020	USA/TX-HMH0325	North America	4458	0.653187
CHR_START-orf1ab	241	C	T	n.241C>T		intergenic_region	MODIFIER	EPI_ISL_428392	02/04/2020	USA/CT-Yale-065	North America	4458	0.653187
CHR_START-orf1ab	241	C	T	n.241C>T		intergenic_region	MODIFIER	EPI_ISL_436854	24/03/2020	USA/MI-MDHHS-SC20140	North America	4458	0.653187
CHR_START-orf1ab	241	C	T	n.241C>T		intergenic_region	MODIFIER	EPI_ISL_421608	21/03/2020	USA/NY-PV09046	North America	4458	0.653187
CHR_START-orf1ab	241	C	T	n.241C>T		intergenic_region	MODIFIER	EPI_ISL_434927	27/03/2020	USA/TX-HMH0306	North America	4458	0.653187
CHR_START-orf1ab	241	C	T	n.241C>T		intergenic_region	MODIFIER	EPI_ISL_426430	08/03/2020	USA/OH_0019	North America	4458	0.653187
CHR_START-orf1ab	241	C	T	n.241C>T		intergenic_region	MODIFIER	EPI_ISL_419699	18/03/2020	USA/NY-NYUMC38	North America	4458	0.653187
CHR_START-orf1ab	241	C	T	n.241C>T		intergenic_region	MODIFIER	EPI_ISL_418975	17/03/2020	USA/NY-NYUMC29	North America	4458	0.653187
CHR_START-orf1ab	241	C	T	n.241C>T		intergenic_region	MODIFIER	EPI_ISL_437860	04/04/2020	USA/WA-UW-6546	North America	4458	0.653187
CHR_START-orf1ab	241	C	T	n.241C>T		intergenic_region	MODIFIER	EPI_ISL_421731	18/03/2020	USA/NY-NYUMC119	North America	4458	0.653187
CHR_START-orf1ab	241	C	T	n.241C>T		intergenic_region	MODIFIER	EPI_ISL_445121	31/03/2020	USA/LA-SR0266	North America	4458	0.653187
CHR_START-orf1ab	241	C	T	n.241C>T		intergenic_region	MODIFIER	EPI_ISL_427571	15/03/2020	USA/NY-WCMP10E07P	North America	4458	0.653187
CHR_START-orf1ab	241	C	T	n.241C>T		intergenic_region	MODIFIER	EPI_ISL_435020	02/04/2020	USA/TX-HMH0437	North America	4458	0.653187
CHR_START-orf1ab	241	C	T	n.241C>T		intergenic_region	MODIFIER	EPI_ISL_444533	14/03/2020	USA/IL-NM023	North America	4458	0.653187
CHR_START-orf1ab	241	C	T	n.241C>T		intergenic_region	MODIFIER	EPI_ISL_421592	18/03/2020	USA/NY-NYUMC91	North America	4458	0.653187
CHR_START-orf1ab	241	C	T	n.241C>T		intergenic_region	MODIFIER	EPI_ISL_424869	04/03/2020	USA/MD_0026	North America	4458	0.653187
CHR_START-orf1ab	241	C	T	n.241C>T		intergenic_region	MODIFIER	EPI_ISL_437425	16/04/2020	USA/VA-DCLS-0210	North America	4458	0.653187
CHR_START-orf1ab	241	C	T	n.241C>T		intergenic_region	MODIFIER	EPI_ISL_450129	19/03/2020	USA/NY-PV09455	North America	4458	0.653187
CHR_START-orf1ab	241	C	T	n.241C>T		intergenic_region	MODIFIER	EPI_ISL_426433	07/03/2020	USA/PA_2735	North America	4458	0.653187
CHR_START-orf1ab	241	C	T	n.241C>T		intergenic_region	MODIFIER	EPI_ISL_430258	20/03/2020	USA/WA-S220	North America	4458	0.653187
CHR_START-orf1ab	241	C	T	n.241C>T		intergenic_region	MODIFIER	EPI_ISL_430942	31/03/2020	USA/ID-UW-4307	North America	4458	0.653187
CHR_START-orf1ab	241	C	T	n.241C>T		intergenic_region	MODIFIER	EPI_ISL_435443	08/04/2020	USA/AK-PHL180	North America	4458	0.653187
CHR_START-orf1ab	241	C	T	n.241C>T		intergenic_region	MODIFIER	EPI_ISL_430916	07/04/2020	USA/UN-UW-5742	North America	4458	0.653187
CHR_START-orf1ab	241	C	T	n.241C>T		intergenic_region	MODIFIER	EPI_ISL_421299	25/03/2020	USA/WI-UW-41	North America	4458	0.653187
CHR_START-orf1ab	241	C	T	n.241C>T		intergenic_region	MODIFIER	EPI_ISL_426127	25/03/2020	USA/WA-UW-2244	North America	4458	0.653187
CHR_START-orf1ab	241	C	T	n.241C>T		intergenic_region	MODIFIER	EPI_ISL_436557	20/04/2020	USA/FL-BPHL-053	North America	4458	0.653187
CHR_START-orf1ab	241	C	T	n.241C>T		intergenic_region	MODIFIER	EPI_ISL_421321	24/03/2020	USA/WI-UW-63	North America	4458	0.653187
CHR_START-orf1ab	241	C	T	n.241C>T		intergenic_region	MODIFIER	EPI_ISL_449857	08/04/2020	USA/WA-S687	North America	4458	0.653187
CHR_START-orf1ab	241	C	T	n.241C>T		intergenic_region	MODIFIER	EPI_ISL_450027	24/03/2020	USA/NY-PV09339	North America	4458	0.653187
CHR_START-orf1ab	241	C	T	n.241C>T		intergenic_region	MODIFIER	EPI_ISL_447588	27/03/2020	USA/FL-UF4	North America	4458	0.653187
CHR_START-orf1ab	241	C	T	n.241C>T		intergenic_region	MODIFIER	EPI_ISL_416661	12/03/2020	USA/WA-UW123	North America	4458	0.653187
CHR_START-orf1ab	241	C	T	n.241C>T		intergenic_region	MODIFIER	EPI_ISL_434230	05/04/2020	USA/WA-S470	North America	4458	0.653187
CHR_START-orf1ab	241	C	T	n.241C>T		intergenic_region	MODIFIER	EPI_ISL_423006	19/03/2020	USA/WA-UW-1611	North America	4458	0.653187
CHR_START-orf1ab	241	C	T	n.241C>T		intergenic_region	MODIFIER	EPI_ISL_451418	26/03/2020	USA/NY-NYUMC703	North America	4458	0.653187
CHR_START-orf1ab	241	C	T	n.241C>T		intergenic_region	MODIFIER	EPI_ISL_437534	19/04/2020	USA/OR-OHSU054-CV54	North America	4458	0.653187
CHR_START-orf1ab	241	C	T	n.241C>T		intergenic_region	MODIFIER	EPI_ISL_418361	12/03/2020	Canada/ON_PHL1095	North America	4458	0.653187
CHR_START-orf1ab	241	C	T	n.241C>T		intergenic_region	MODIFIER	EPI_ISL_434796	19/03/2020	USA/TX-HMH091	North America	4458	0.653187
CHR_START-orf1ab	241	C	T	n.241C>T		intergenic_region	MODIFIER	EPI_ISL_444758	03/04/2020	USA/NY-NYUMC641	North America	4458	0.653187
CHR_START-orf1ab	241	C	T	n.241C>T		intergenic_region	MODIFIER	EPI_ISL_426509	18/03/2020	USA/AZ-TG268629	North America	4458	0.653187
CHR_START-orf1ab	241	C	T	n.241C>T		intergenic_region	MODIFIER	EPI_ISL_429067	31/03/2020	USA/CA-CZB0735	North America	4458	0.653187
CHR_START-orf1ab	241	C	T	n.241C>T		intergenic_region	MODIFIER	EPI_ISL_430882	11/03/2020	USA/UN-UW-536	North America	4458	0.653187
CHR_START-orf1ab	241	C	T	n.241C>T		intergenic_region	MODIFIER	EPI_ISL_421547	16/03/2020	USA/WY-WYPHL010	North America	4458	0.653187
CHR_START-orf1ab	241	C	T	n.241C>T		intergenic_region	MODIFIER	EPI_ISL_438240	26/03/2020	USA/MD-HP00085	North America	4458	0.653187
CHR_START-orf1ab	241	C	T	n.241C>T		intergenic_region	MODIFIER	EPI_ISL_420572	17/03/2020	USA/NY-NYUMC57	North America	4458	0.653187
CHR_START-orf1ab	241	C	T	n.241C>T		intergenic_region	MODIFIER	EPI_ISL_437173	27/03/2020	USA/MI-MDHHS-SC20086	North America	4458	0.653187
CHR_START-orf1ab	241	C	T	n.241C>T		intergenic_region	MODIFIER	EPI_ISL_422505	19/03/2020	USA/NY-PV09132	North America	4458	0.653187
CHR_START-orf1ab	241	C	T	n.241C>T		intergenic_region	MODIFIER	EPI_ISL_437430	15/04/2020	USA/VA-DCLS-0215	North America	4458	0.653187
CHR_START-orf1ab	241	C	T	n.241C>T		intergenic_region	MODIFIER	EPI_ISL_445156	08/04/2020	USA/LA-SR0301	North America	4458	0.653187
CHR_START-orf1ab	241	C	T	n.241C>T		intergenic_region	MODIFIER	EPI_ISL_430256	23/03/2020	USA/WA-S218	North America	4458	0.653187
CHR_START-orf1ab	241	C	T	n.241C>T		intergenic_region	MODIFIER	EPI_ISL_422553	20/03/2020	USA/NY-PV09198	North America	4458	0.653187
CHR_START-orf1ab	241	C	T	n.241C>T		intergenic_region	MODIFIER	EPI_ISL_427495	01/04/2020	USA/NY-NYUMC200	North America	4458	0.653187
CHR_START-orf1ab	241	C	T	n.241C>T		intergenic_region	MODIFIER	EPI_ISL_444520	17/03/2020	USA/IL-NM06	North America	4458	0.653187
CHR_START-orf1ab	241	C	T	n.241C>T		intergenic_region	MODIFIER	EPI_ISL_422560	22/03/2020	USA/NY-PV09307	North America	4458	0.653187
CHR_START-orf1ab	241	C	T	n.241C>T		intergenic_region	MODIFIER	EPI_ISL_418876	16/03/2020	USA/WA-UW308	North America	4458	0.653187
CHR_START-orf1ab	241	C	T	n.241C>T		intergenic_region	MODIFIER	EPI_ISL_435564	24/04/2020	USA/LA-EVTL026	North America	4458	0.653187
CHR_START-orf1ab	241	C	T	n.241C>T		intergenic_region	MODIFIER	EPI_ISL_420573	18/03/2020	USA/NY-NYUMC58	North America	4458	0.653187
CHR_START-orf1ab	241	C	T	n.241C>T		intergenic_region	MODIFIER	EPI_ISL_434638	19/03/2020	USA/MD-HP00041	North America	4458	0.653187
CHR_START-orf1ab	241	C	T	n.241C>T		intergenic_region	MODIFIER	EPI_ISL_426531	12/03/2020	USA/AZ-TG269883	North America	4458	0.653187
CHR_START-orf1ab	241	C	T	n.241C>T		intergenic_region	MODIFIER	EPI_ISL_437156	23/03/2020	USA/MI-MDHHS-SC20069	North America	4458	0.653187
CHR_START-orf1ab	241	C	T	n.241C>T		intergenic_region	MODIFIER	EPI_ISL_444064	30/04/2020	USA/CA-CZB-1106	North America	4458	0.653187
CHR_START-orf1ab	241	C	T	n.241C>T		intergenic_region	MODIFIER	EPI_ISL_434235	01/04/2020	USA/WA-S475	North America	4458	0.653187
CHR_START-orf1ab	241	C	T	n.241C>T		intergenic_region	MODIFIER	EPI_ISL_430230	20/03/2020	USA/WA-S192	North America	4458	0.653187
CHR_START-orf1ab	241	C	T	n.241C>T		intergenic_region	MODIFIER	EPI_ISL_423010	18/03/2020	USA/WA-UW-1446	North America	4458	0.653187
CHR_START-orf1ab	241	C	T	n.241C>T		intergenic_region	MODIFIER	EPI_ISL_436825	19/03/2020	USA/MI-MDHHS-SC20156	North America	4458	0.653187
CHR_START-orf1ab	241	C	T	n.241C>T		intergenic_region	MODIFIER	EPI_ISL_451289	06/05/2020	USA/LA-EVTL128	North America	4458	0.653187
CHR_START-orf1ab	241	C	T	n.241C>T		intergenic_region	MODIFIER	EPI_ISL_450014	18/03/2020	USA/NY-PV09325	North America	4458	0.653187
CHR_START-orf1ab	241	C	T	n.241C>T		intergenic_region	MODIFIER	EPI_ISL_426566	01/04/2020	USA/AZ-TG273310	North America	4458	0.653187
CHR_START-orf1ab	241	C	T	n.241C>T		intergenic_region	MODIFIER	EPI_ISL_427485	01/04/2020	USA/NY-NYUMC189	North America	4458	0.653187
CHR_START-orf1ab	241	C	T	n.241C>T		intergenic_region	MODIFIER	EPI_ISL_418915	13/03/2020	USA/IL-UW348	North America	4458	0.653187
CHR_START-orf1ab	241	C	T	n.241C>T		intergenic_region	MODIFIER	EPI_ISL_450313	27/03/2020	Canada/Qc-L00241205	North America	4458	0.653187
CHR_START-orf1ab	241	C	T	n.241C>T		intergenic_region	MODIFIER	EPI_ISL_421578	18/03/2020	USA/NY-NYUMC77	North America	4458	0.653187
CHR_START-orf1ab	241	C	T	n.241C>T		intergenic_region	MODIFIER	EPI_ISL_444066	30/04/2020	USA/CA-CZB-1108	North America	4458	0.653187
CHR_START-orf1ab	241	C	T	n.241C>T		intergenic_region	MODIFIER	EPI_ISL_434293	25/03/2020	USA/WA-S533	North America	4458	0.653187
CHR_START-orf1ab	241	C	T	n.241C>T		intergenic_region	MODIFIER	EPI_ISL_430868	01/04/2020	USA/WA-UW-5177	North America	4458	0.653187
CHR_START-orf1ab	241	C	T	n.241C>T		intergenic_region	MODIFIER	EPI_ISL_426118	25/03/2020	USA/WA-UW-2219	North America	4458	0.653187
CHR_START-orf1ab	241	C	T	n.241C>T		intergenic_region	MODIFIER	EPI_ISL_434970	01/04/2020	USA/TX-HMH0382	North America	4458	0.653187
CHR_START-orf1ab	241	C	T	n.241C>T		intergenic_region	MODIFIER	EPI_ISL_426462	29/03/2020	USA/VA-DCLS-0054	North America	4458	0.653187
CHR_START-orf1ab	241	C	T	n.241C>T		intergenic_region	MODIFIER	EPI_ISL_419516	25/03/2020	USA/CT-Yale-048	North America	4458	0.653187
CHR_START-orf1ab	241	C	T	n.241C>T		intergenic_region	MODIFIER	EPI_ISL_421407	18/03/2020	USA/NY-PV08461	North America	4458	0.653187
CHR_START-orf1ab	241	C	T	n.241C>T		intergenic_region	MODIFIER	EPI_ISL_416830	16/03/2020	USA/NY-NYUMC2	North America	4458	0.653187
CHR_START-orf1ab	241	C	T	n.241C>T		intergenic_region	MODIFIER	EPI_ISL_436514	06/04/2020	USA/FL-BPHL-010	North America	4458	0.653187
CHR_START-orf1ab	241	C	T	n.241C>T		intergenic_region	MODIFIER	EPI_ISL_417933	18/03/2020	USA/CA-CZB07	North America	4458	0.653187
CHR_START-orf1ab	241	C	T	n.241C>T		intergenic_region	MODIFIER	EPI_ISL_437381	14/04/2020	USA/MN-MDH-578	North America	4458	0.653187
CHR_START-orf1ab	241	C	T	n.241C>T		intergenic_region	MODIFIER	EPI_ISL_437791	14/04/2020	USA/VA-DCLS-0158	North America	4458	0.653187
CHR_START-orf1ab	241	C	T	n.241C>T		intergenic_region	MODIFIER	EPI_ISL_426568	02/04/2020	USA/AZ-TG273316	North America	4458	0.653187
CHR_START-orf1ab	241	C	T	n.241C>T		intergenic_region	MODIFIER	EPI_ISL_444504	05/04/2020	Canada/QC_AB7	North America	4458	0.653187
CHR_START-orf1ab	241	C	T	n.241C>T		intergenic_region	MODIFIER	EPI_ISL_435393	07/04/2020	USA/UT-0896	North America	4458	0.653187
CHR_START-orf1ab	241	C	T	n.241C>T		intergenic_region	MODIFIER	EPI_ISL_449860	08/04/2020	USA/WA-S690	North America	4458	0.653187
CHR_START-orf1ab	241	C	T	n.241C>T		intergenic_region	MODIFIER	EPI_ISL_437840	03/04/2020	USA/WA-UW-6480	North America	4458	0.653187
CHR_START-orf1ab	241	C	T	n.241C>T		intergenic_region	MODIFIER	EPI_ISL_427559	15/03/2020	USA/NY-WCMP10B08P	North America	4458	0.653187
CHR_START-orf1ab	241	C	T	n.241C>T		intergenic_region	MODIFIER	EPI_ISL_424944	01/04/2020	USA/NY-NYUMC137	North America	4458	0.653187
CHR_START-orf1ab	241	C	T	n.241C>T		intergenic_region	MODIFIER	EPI_ISL_451462	20/03/2020	USA/NY-NYUMC747	North America	4458	0.653187
CHR_START-orf1ab	241	C	T	n.241C>T		intergenic_region	MODIFIER	EPI_ISL_427256	31/03/2020	USA/WA-UW-4292	North America	4458	0.653187
CHR_START-orf1ab	241	C	T	n.241C>T		intergenic_region	MODIFIER	EPI_ISL_421355	14/03/2020	USA/NY-PV08127	North America	4458	0.653187
CHR_START-orf1ab	241	C	T	n.241C>T		intergenic_region	MODIFIER	EPI_ISL_451212	23/04/2020	USA/LA-EVTL051	North America	4458	0.653187
CHR_START-orf1ab	241	C	T	n.241C>T		intergenic_region	MODIFIER	EPI_ISL_429016	23/03/2020	USA/CA-CZB0709	North America	4458	0.653187
CHR_START-orf1ab	241	C	T	n.241C>T		intergenic_region	MODIFIER	EPI_ISL_435483	30/03/2020	USA/NJ-NYUMC416	North America	4458	0.653187
CHR_START-orf1ab	241	C	T	n.241C>T		intergenic_region	MODIFIER	EPI_ISL_444547	14/03/2020	USA/IL-NM050	North America	4458	0.653187
CHR_START-orf1ab	241	C	T	n.241C>T		intergenic_region	MODIFIER	EPI_ISL_424885	09/03/2020	USA/PA_4395	North America	4458	0.653187
CHR_START-orf1ab	241	C	T	n.241C>T		intergenic_region	MODIFIER	EPI_ISL_444647	29/03/2020	USA/NY-NYUMC530	North America	4458	0.653187
CHR_START-orf1ab	241	C	T	n.241C>T		intergenic_region	MODIFIER	EPI_ISL_435361	03/04/2020	USA/UT-0525	North America	4458	0.653187
CHR_START-orf1ab	241	C	T	n.241C>T		intergenic_region	MODIFIER	EPI_ISL_417469	12/03/2020	USA/MN31-MDH31	North America	4458	0.653187
CHR_START-orf1ab	241	C	T	n.241C>T		intergenic_region	MODIFIER	EPI_ISL_421411	18/03/2020	USA/NY-PV08466	North America	4458	0.653187
CHR_START-orf1ab	241	C	T	n.241C>T		intergenic_region	MODIFIER	EPI_ISL_426312	27/03/2020	USA/NY-Wadsworth-30878-01	North America	4458	0.653187
CHR_START-orf1ab	241	C	T	n.241C>T		intergenic_region	MODIFIER	EPI_ISL_450148	20/03/2020	USA/NY-PV09476	North America	4458	0.653187
CHR_START-orf1ab	241	C	T	n.241C>T		intergenic_region	MODIFIER	EPI_ISL_437592	28/03/2020	USA/CA-SR0188	North America	4458	0.653187
CHR_START-orf1ab	241	C	T	n.241C>T		intergenic_region	MODIFIER	EPI_ISL_421625	20/03/2020	USA/NY-PV09080	North America	4458	0.653187
CHR_START-orf1ab	241	C	T	n.241C>T		intergenic_region	MODIFIER	EPI_ISL_438232	20/03/2020	USA/DC-HP00074	North America	4458	0.653187
CHR_START-orf1ab	241	C	T	n.241C>T		intergenic_region	MODIFIER	EPI_ISL_445123	01/04/2020	USA/LA-SR0268	North America	4458	0.653187
CHR_START-orf1ab	241	C	T	n.241C>T		intergenic_region	MODIFIER	EPI_ISL_434941	01/04/2020	USA/TX-HMH0347	North America	4458	0.653187
CHR_START-orf1ab	241	C	T	n.241C>T		intergenic_region	MODIFIER	EPI_ISL_445153	08/04/2020	USA/LA-SR0298	North America	4458	0.653187
CHR_START-orf1ab	241	C	T	n.241C>T		intergenic_region	MODIFIER	EPI_ISL_427509	03/04/2020	USA/NY-NYUMC214	North America	4458	0.653187
CHR_START-orf1ab	241	C	T	n.241C>T		intergenic_region	MODIFIER	EPI_ISL_421716	18/03/2020	USA/NY-NYUMC104	North America	4458	0.653187
CHR_START-orf1ab	241	C	T	n.241C>T		intergenic_region	MODIFIER	EPI_ISL_430047	02/04/2020	USA/UT-0492	North America	4458	0.653187
CHR_START-orf1ab	241	C	T	n.241C>T		intergenic_region	MODIFIER	EPI_ISL_436569	01/04/2020	USA/WI-UW-275	North America	4458	0.653187
CHR_START-orf1ab	241	C	T	n.241C>T		intergenic_region	MODIFIER	EPI_ISL_447840	08/03/2020	USA/DC-CDC-0019	North America	4458	0.653187
CHR_START-orf1ab	241	C	T	n.241C>T		intergenic_region	MODIFIER	EPI_ISL_444700	30/03/2020	USA/NY-NYUMC583	North America	4458	0.653187
CHR_START-orf1ab	241	C	T	n.241C>T		intergenic_region	MODIFIER	EPI_ISL_427530	12/03/2020	USA/NY-WCMP3E02P	North America	4458	0.653187
CHR_START-orf1ab	241	C	T	n.241C>T		intergenic_region	MODIFIER	EPI_ISL_450101	13/03/2020	USA/NY-PV09422	North America	4458	0.653187
CHR_START-orf1ab	241	C	T	n.241C>T		intergenic_region	MODIFIER	EPI_ISL_421607	21/03/2020	USA/NY-PV09044	North America	4458	0.653187
CHR_START-orf1ab	241	C	T	n.241C>T		intergenic_region	MODIFIER	EPI_ISL_421414	18/03/2020	USA/NY-PV08471	North America	4458	0.653187
CHR_START-orf1ab	241	C	T	n.241C>T		intergenic_region	MODIFIER	EPI_ISL_416678	11/03/2020	USA/WA-UW140	North America	4458	0.653187
CHR_START-orf1ab	241	C	T	n.241C>T		intergenic_region	MODIFIER	EPI_ISL_419523	17/03/2020	USA/NY-Yale-030	North America	4458	0.653187
CHR_START-orf1ab	241	C	T	n.241C>T		intergenic_region	MODIFIER	EPI_ISL_435488	22/04/2020	USA/NJ-NYUMC421	North America	4458	0.653187
CHR_START-orf1ab	241	C	T	n.241C>T		intergenic_region	MODIFIER	EPI_ISL_422516	20/03/2020	USA/NY-PV09145	North America	4458	0.653187
CHR_START-orf1ab	241	C	T	n.241C>T		intergenic_region	MODIFIER	EPI_ISL_449985	17/04/2020	USA/WA-S815	North America	4458	0.653187
CHR_START-orf1ab	241	C	T	n.241C>T		intergenic_region	MODIFIER	EPI_ISL_444599	19/03/2020	USA/IL-NM0116	North America	4458	0.653187
CHR_START-orf1ab	241	C	T	n.241C>T		intergenic_region	MODIFIER	EPI_ISL_444702	30/03/2020	USA/NY-NYUMC585	North America	4458	0.653187
CHR_START-orf1ab	241	C	T	n.241C>T		intergenic_region	MODIFIER	EPI_ISL_444550	15/03/2020	USA/IL-NM054	North America	4458	0.653187
CHR_START-orf1ab	241	C	T	n.241C>T		intergenic_region	MODIFIER	EPI_ISL_417474	12/03/2020	USA/MN38-MDH38	North America	4458	0.653187
CHR_START-orf1ab	241	C	T	n.241C>T		intergenic_region	MODIFIER	EPI_ISL_450018	18/03/2020	USA/NY-PV09329	North America	4458	0.653187
CHR_START-orf1ab	241	C	T	n.241C>T		intergenic_region	MODIFIER	EPI_ISL_451283	06/05/2020	USA/LA-EVTL122	North America	4458	0.653187
CHR_START-orf1ab	241	C	T	n.241C>T		intergenic_region	MODIFIER	EPI_ISL_449986	17/04/2020	USA/WA-S816	North America	4458	0.653187
CHR_START-orf1ab	241	C	T	n.241C>T		intergenic_region	MODIFIER	EPI_ISL_422518	22/03/2020	USA/NY-PV09149	North America	4458	0.653187
CHR_START-orf1ab	241	C	T	n.241C>T		intergenic_region	MODIFIER	EPI_ISL_428250	11/03/2020	USA/CT-Yale-011	North America	4458	0.653187
CHR_START-orf1ab	241	C	T	n.241C>T		intergenic_region	MODIFIER	EPI_ISL_444704	30/03/2020	USA/NY-NYUMC587	North America	4458	0.653187
CHR_START-orf1ab	241	C	T	n.241C>T		intergenic_region	MODIFIER	EPI_ISL_426541	24/03/2020	USA/AZ-TG271870	North America	4458	0.653187
CHR_START-orf1ab	241	C	T	n.241C>T		intergenic_region	MODIFIER	EPI_ISL_430358	13/04/2020	USA/NY-NYUMC331	North America	4458	0.653187
CHR_START-orf1ab	241	C	T	n.241C>T		intergenic_region	MODIFIER	EPI_ISL_444514	11/04/2020	Canada/QC_AD4	North America	4458	0.653187
CHR_START-orf1ab	241	C	T	n.241C>T		intergenic_region	MODIFIER	EPI_ISL_421342	25/03/2020	USA/WI-UW-83	North America	4458	0.653187
CHR_START-orf1ab	241	C	T	n.241C>T		intergenic_region	MODIFIER	EPI_ISL_417970	16/03/2020	USA/UT-027	North America	4458	0.653187
CHR_START-orf1ab	241	C	T	n.241C>T		intergenic_region	MODIFIER	EPI_ISL_450044	16/03/2020	USA/NY-PV09356	North America	4458	0.653187
CHR_START-orf1ab	241	C	T	n.241C>T		intergenic_region	MODIFIER	EPI_ISL_430206	18/03/2020	USA/WA-S168	North America	4458	0.653187
CHR_START-orf1ab	241	C	T	n.241C>T		intergenic_region	MODIFIER	EPI_ISL_429969	26/03/2020	USA/VA-DCLS-0069	North America	4458	0.653187
CHR_START-orf1ab	241	C	T	n.241C>T		intergenic_region	MODIFIER	EPI_ISL_449838	06/04/2020	USA/UT-01609	North America	4458	0.653187
CHR_START-orf1ab	241	C	T	n.241C>T		intergenic_region	MODIFIER	EPI_ISL_426472	03/04/2020	USA/VA-DCLS-0065	North America	4458	0.653187
CHR_START-orf1ab	241	C	T	n.241C>T		intergenic_region	MODIFIER	EPI_ISL_420304	15/03/2020	USA/AK-PHL003	North America	4458	0.653187
CHR_START-orf1ab	241	C	T	n.241C>T		intergenic_region	MODIFIER	EPI_ISL_445129	02/04/2020	USA/LA-SR0274	North America	4458	0.653187
CHR_START-orf1ab	241	C	T	n.241C>T		intergenic_region	MODIFIER	EPI_ISL_437392	13/04/2020	USA/VA-DCLS-0176	North America	4458	0.653187
CHR_START-orf1ab	241	C	T	n.241C>T		intergenic_region	MODIFIER	EPI_ISL_420303	15/03/2020	USA/AK-PHL002	North America	4458	0.653187
CHR_START-orf1ab	241	C	T	n.241C>T		intergenic_region	MODIFIER	EPI_ISL_450560	09/04/2020	USA/UT-01236	North America	4458	0.653187
CHR_START-orf1ab	241	C	T	n.241C>T		intergenic_region	MODIFIER	EPI_ISL_430261	20/03/2020	USA/WA-S223	North America	4458	0.653187
CHR_START-orf1ab	241	C	T	n.241C>T		intergenic_region	MODIFIER	EPI_ISL_445047	29/04/2020	USA/FL-BPHL-0105	North America	4458	0.653187
CHR_START-orf1ab	241	C	T	n.241C>T		intergenic_region	MODIFIER	EPI_ISL_451220	27/04/2020	USA/LA-EVTL059	North America	4458	0.653187
CHR_START-orf1ab	241	C	T	n.241C>T		intergenic_region	MODIFIER	EPI_ISL_430412	10/04/2020	USA/NY-NYUMC385	North America	4458	0.653187
CHR_START-orf1ab	241	C	T	n.241C>T		intergenic_region	MODIFIER	EPI_ISL_429024	23/03/2020	USA/CA-CZB0705	North America	4458	0.653187
CHR_START-orf1ab	241	C	T	n.241C>T		intergenic_region	MODIFIER	EPI_ISL_450754	30/03/2020	USA/MN-MDH-283	North America	4458	0.653187
CHR_START-orf1ab	241	C	T	n.241C>T		intergenic_region	MODIFIER	EPI_ISL_435544	22/04/2020	USA/NY-NYUMC479	North America	4458	0.653187
CHR_START-orf1ab	241	C	T	n.241C>T		intergenic_region	MODIFIER	EPI_ISL_430033	17/03/2020	USA/UT-084	North America	4458	0.653187
CHR_START-orf1ab	241	C	T	n.241C>T		intergenic_region	MODIFIER	EPI_ISL_437784	17/04/2020	USA/VA-DCLS-0151	North America	4458	0.653187
CHR_START-orf1ab	241	C	T	n.241C>T		intergenic_region	MODIFIER	EPI_ISL_429627	27/03/2020	USA/WA-UW-4777	North America	4458	0.653187
CHR_START-orf1ab	241	C	T	n.241C>T		intergenic_region	MODIFIER	EPI_ISL_437845	04/04/2020	USA/WA-UW-6486	North America	4458	0.653187
CHR_START-orf1ab	241	C	T	n.241C>T		intergenic_region	MODIFIER	EPI_ISL_427210	27/03/2020	USA/WA-UW-3923	North America	4458	0.653187
CHR_START-orf1ab	241	C	T	n.241C>T		intergenic_region	MODIFIER	EPI_ISL_429813	15/03/2020	Canada/NS_31	North America	4458	0.653187
CHR_START-orf1ab	241	C	T	n.241C>T		intergenic_region	MODIFIER	EPI_ISL_437174	26/03/2020	USA/MI-MDHHS-SC20087	North America	4458	0.653187
CHR_START-orf1ab	241	C	T	n.241C>T		intergenic_region	MODIFIER	EPI_ISL_435579	24/04/2020	USA/LA-EVTL041	North America	4458	0.653187
CHR_START-orf1ab	241	C	T	n.241C>T		intergenic_region	MODIFIER	EPI_ISL_451473	20/03/2020	USA/NY-NYUMC759	North America	4458	0.653187
CHR_START-orf1ab	241	C	T	n.241C>T		intergenic_region	MODIFIER	EPI_ISL_450638	08/04/2020	Canada/QC-AJ2	North America	4458	0.653187
CHR_START-orf1ab	241	C	T	n.241C>T		intergenic_region	MODIFIER	EPI_ISL_421634	21/03/2020	USA/NY-PV09102	North America	4458	0.653187
CHR_START-orf1ab	241	C	T	n.241C>T		intergenic_region	MODIFIER	EPI_ISL_450103	14/03/2020	USA/NY-PV09425	North America	4458	0.653187
CHR_START-orf1ab	241	C	T	n.241C>T		intergenic_region	MODIFIER	EPI_ISL_438200	19/04/2020	USA/WA-S647	North America	4458	0.653187
CHR_START-orf1ab	241	C	T	n.241C>T		intergenic_region	MODIFIER	EPI_ISL_424212	19/03/2020	USA/WA-UW-1715	North America	4458	0.653187
CHR_START-orf1ab	241	C	T	n.241C>T		intergenic_region	MODIFIER	EPI_ISL_449936	14/04/2020	USA/WA-S766	North America	4458	0.653187
CHR_START-orf1ab	241	C	T	n.241C>T		intergenic_region	MODIFIER	EPI_ISL_449879	09/04/2020	USA/WA-S709	North America	4458	0.653187
CHR_START-orf1ab	241	C	T	n.241C>T		intergenic_region	MODIFIER	EPI_ISL_422524	22/03/2020	USA/NY-PV09157	North America	4458	0.653187
CHR_START-orf1ab	241	C	T	n.241C>T		intergenic_region	MODIFIER	EPI_ISL_450621	26/03/2020	USA/MI-MDHHS-SC20342	North America	4458	0.653187
CHR_START-orf1ab	241	C	T	n.241C>T		intergenic_region	MODIFIER	EPI_ISL_445004	15/04/2020	USA/FL-BPHL-0061	North America	4458	0.653187
CHR_START-orf1ab	241	C	T	n.241C>T		intergenic_region	MODIFIER	EPI_ISL_427594	16/03/2020	USA/NY-WCMP11E09P	North America	4458	0.653187
CHR_START-orf1ab	241	C	T	n.241C>T		intergenic_region	MODIFIER	EPI_ISL_436920	15/04/2020	USA/UT-02220	North America	4458	0.653187
CHR_START-orf1ab	241	C	T	n.241C>T		intergenic_region	MODIFIER	EPI_ISL_422525	22/03/2020	USA/NY-PV09158	North America	4458	0.653187
CHR_START-orf1ab	241	C	T	n.241C>T		intergenic_region	MODIFIER	EPI_ISL_430417	13/04/2020	USA/NY-NYUMC390	North America	4458	0.653187
CHR_START-orf1ab	241	C	T	n.241C>T		intergenic_region	MODIFIER	EPI_ISL_418895	14/03/2020	USA/CT-UW328	North America	4458	0.653187
CHR_START-orf1ab	241	C	T	n.241C>T		intergenic_region	MODIFIER	EPI_ISL_444499	05/04/2020	Canada/QC_AB1	North America	4458	0.653187
CHR_START-orf1ab	241	C	T	n.241C>T		intergenic_region	MODIFIER	EPI_ISL_425152	30/03/2020	USA/WI-UW-95	North America	4458	0.653187
CHR_START-orf1ab	241	C	T	n.241C>T		intergenic_region	MODIFIER	EPI_ISL_427579	15/03/2020	USA/NY-WCMP10G11P	North America	4458	0.653187
CHR_START-orf1ab	241	C	T	n.241C>T		intergenic_region	MODIFIER	EPI_ISL_450622	28/03/2020	USA/MI-MDHHS-SC20343	North America	4458	0.653187
CHR_START-orf1ab	241	C	T	n.241C>T		intergenic_region	MODIFIER	EPI_ISL_437564	24/03/2020	USA/CA-SR0245	North America	4458	0.653187
CHR_START-orf1ab	241	C	T	n.241C>T		intergenic_region	MODIFIER	EPI_ISL_424318	22/03/2020	USA/ID-UW-1938	North America	4458	0.653187
CHR_START-orf1ab	241	C	T	n.241C>T		intergenic_region	MODIFIER	EPI_ISL_444625	30/03/2020	USA/NY-NYUMC508	North America	4458	0.653187
CHR_START-orf1ab	241	C	T	n.241C>T		intergenic_region	MODIFIER	EPI_ISL_450603	14/03/2020	USA/MI-MDHHS-SC20324	North America	4458	0.653187
CHR_START-orf1ab	241	C	T	n.241C>T		intergenic_region	MODIFIER	EPI_ISL_444695	30/03/2020	USA/NY-NYUMC578	North America	4458	0.653187
CHR_START-orf1ab	241	C	T	n.241C>T		intergenic_region	MODIFIER	EPI_ISL_452106	10/03/2020	USA/LA-CDC-0499	North America	4458	0.653187
CHR_START-orf1ab	241	C	T	n.241C>T		intergenic_region	MODIFIER	EPI_ISL_421728	18/03/2020	USA/NY-NYUMC116	North America	4458	0.653187
CHR_START-orf1ab	241	C	T	n.241C>T		intergenic_region	MODIFIER	EPI_ISL_426420	05/03/2020	USA/HI_4970	North America	4458	0.653187
CHR_START-orf1ab	241	C	T	n.241C>T		intergenic_region	MODIFIER	EPI_ISL_438156	15/04/2020	USA/WA-S603	North America	4458	0.653187
CHR_START-orf1ab	241	C	T	n.241C>T		intergenic_region	MODIFIER	EPI_ISL_447109	04/04/2020	USA/MI-MDHHS-SC20312	North America	4458	0.653187
CHR_START-orf1ab	241	C	T	n.241C>T		intergenic_region	MODIFIER	EPI_ISL_451226	02/05/2020	USA/LA-EVTL065	North America	4458	0.653187
CHR_START-orf1ab	241	C	T	n.241C>T		intergenic_region	MODIFIER	EPI_ISL_435499	20/04/2020	USA/NY-NYUMC432	North America	4458	0.653187
CHR_START-orf1ab	241	C	T	n.241C>T		intergenic_region	MODIFIER	EPI_ISL_436886	25/03/2020	USA/MI-MDHHS-SC20115	North America	4458	0.653187
CHR_START-orf1ab	241	C	T	n.241C>T		intergenic_region	MODIFIER	EPI_ISL_449939	14/04/2020	USA/WA-S769	North America	4458	0.653187
CHR_START-orf1ab	241	C	T	n.241C>T		intergenic_region	MODIFIER	EPI_ISL_430907	07/04/2020	USA/CT-UW-5595	North America	4458	0.653187
CHR_START-orf1ab	241	C	T	n.241C>T		intergenic_region	MODIFIER	EPI_ISL_444503	06/04/2020	Canada/QC_AB6	North America	4458	0.653187
CHR_START-orf1ab	241	C	T	n.241C>T		intergenic_region	MODIFIER	EPI_ISL_444544	14/03/2020	USA/IL-NM045	North America	4458	0.653187
CHR_START-orf1ab	241	C	T	n.241C>T		intergenic_region	MODIFIER	EPI_ISL_437811	29/03/2020	USA/WA-UW-4041	North America	4458	0.653187
CHR_START-orf1ab	241	C	T	n.241C>T		intergenic_region	MODIFIER	EPI_ISL_421424	18/03/2020	USA/NY-PV08487	North America	4458	0.653187
CHR_START-orf1ab	241	C	T	n.241C>T		intergenic_region	MODIFIER	EPI_ISL_434615	06/04/2020	USA/WI-UW-269	North America	4458	0.653187
CHR_START-orf1ab	241	C	T	n.241C>T		intergenic_region	MODIFIER	EPI_ISL_420587	18/03/2020	USA/NY-NYUMC71	North America	4458	0.653187
CHR_START-orf1ab	241	C	T	n.241C>T		intergenic_region	MODIFIER	EPI_ISL_444713	02/04/2020	USA/NY-NYUMC596	North America	4458	0.653187
CHR_START-orf1ab	241	C	T	n.241C>T		intergenic_region	MODIFIER	EPI_ISL_421560	18/03/2020	USA/UT-035	North America	4458	0.653187
CHR_START-orf1ab	241	C	T	n.241C>T		intergenic_region	MODIFIER	EPI_ISL_434141	29/03/2020	USA/WA-S381	North America	4458	0.653187
CHR_START-orf1ab	241	C	T	n.241C>T		intergenic_region	MODIFIER	EPI_ISL_435500	20/04/2020	USA/NY-NYUMC433	North America	4458	0.653187
CHR_START-orf1ab	241	C	T	n.241C>T		intergenic_region	MODIFIER	EPI_ISL_426083	25/03/2020	USA/WA-UW-2087	North America	4458	0.653187
CHR_START-orf1ab	241	C	T	n.241C>T		intergenic_region	MODIFIER	EPI_ISL_430385	08/04/2020	USA/NY-NYUMC358	North America	4458	0.653187
CHR_START-orf1ab	241	C	T	n.241C>T		intergenic_region	MODIFIER	EPI_ISL_424988	12/03/2020	USA/MI-MDHHS-SC20008	North America	4458	0.653187
CHR_START-orf1ab	241	C	T	n.241C>T		intergenic_region	MODIFIER	EPI_ISL_424905	05/03/2020	USA/SC_3572	North America	4458	0.653187
CHR_START-orf1ab	241	C	T	n.241C>T		intergenic_region	MODIFIER	EPI_ISL_437865	02/04/2020	USA/CT-UW-6564	North America	4458	0.653187
CHR_START-orf1ab	241	C	T	n.241C>T		intergenic_region	MODIFIER	EPI_ISL_421312	20/03/2020	USA/WI-UW-54	North America	4458	0.653187
CHR_START-orf1ab	241	C	T	n.241C>T		intergenic_region	MODIFIER	EPI_ISL_429821	16/03/2020	Canada/SK_52	North America	4458	0.653187
CHR_START-orf1ab	241	C	T	n.241C>T		intergenic_region	MODIFIER	EPI_ISL_450111	13/03/2020	USA/NY-PV09434	North America	4458	0.653187
CHR_START-orf1ab	241	C	T	n.241C>T		intergenic_region	MODIFIER	EPI_ISL_437124	19/03/2020	USA/MI-MDHHS-SC20037	North America	4458	0.653187
CHR_START-orf1ab	241	C	T	n.241C>T		intergenic_region	MODIFIER	EPI_ISL_435453	30/03/2020	USA/LA-SR0150	North America	4458	0.653187
CHR_START-orf1ab	241	C	T	n.241C>T		intergenic_region	MODIFIER	EPI_ISL_438161	19/04/2020	USA/WA-S608	North America	4458	0.653187
CHR_START-orf1ab	241	C	T	n.241C>T		intergenic_region	MODIFIER	EPI_ISL_418370	11/03/2020	Canada/ON_PHL0654	North America	4458	0.653187
CHR_START-orf1ab	241	C	T	n.241C>T		intergenic_region	MODIFIER	EPI_ISL_418900	16/03/2020	USA/WA-UW333	North America	4458	0.653187
CHR_START-orf1ab	241	C	T	n.241C>T		intergenic_region	MODIFIER	EPI_ISL_450589	24/03/2020	USA/MI-MDHHS-SC20378	North America	4458	0.653187
CHR_START-orf1ab	241	C	T	n.241C>T		intergenic_region	MODIFIER	EPI_ISL_437551	28/04/2020	USA/CA-SR0261	North America	4458	0.653187
CHR_START-orf1ab	241	C	T	n.241C>T		intergenic_region	MODIFIER	EPI_ISL_437570	24/04/2020	USA/CA-SR0234	North America	4458	0.653187
CHR_START-orf1ab	241	C	T	n.241C>T		intergenic_region	MODIFIER	EPI_ISL_424844	06/03/2020	USA/MA_3672	North America	4458	0.653187
CHR_START-orf1ab	241	C	T	n.241C>T		intergenic_region	MODIFIER	EPI_ISL_429844	09/04/2020	USA/WI-GMF-00857	North America	4458	0.653187
CHR_START-orf1ab	241	C	T	n.241C>T		intergenic_region	MODIFIER	EPI_ISL_420019	19/03/2020	USA/VA-DCLS-0033	North America	4458	0.653187
CHR_START-orf1ab	241	C	T	n.241C>T		intergenic_region	MODIFIER	EPI_ISL_450570	10/03/2020	USA/MI-MDHHS-SC20359	North America	4458	0.653187
CHR_START-orf1ab	241	C	T	n.241C>T		intergenic_region	MODIFIER	EPI_ISL_450149	20/03/2020	USA/NY-PV09477	North America	4458	0.653187
CHR_START-orf1ab	241	C	T	n.241C>T		intergenic_region	MODIFIER	EPI_ISL_424951	01/04/2020	USA/NY-NYUMC144	North America	4458	0.653187
CHR_START-orf1ab	241	C	T	n.241C>T		intergenic_region	MODIFIER	EPI_ISL_445138	31/03/2020	USA/LA-SR0283	North America	4458	0.653187
CHR_START-orf1ab	241	C	T	n.241C>T		intergenic_region	MODIFIER	EPI_ISL_450651	07/04/2020	Canada/QC-AL8	North America	4458	0.653187
CHR_START-orf1ab	241	C	T	n.241C>T		intergenic_region	MODIFIER	EPI_ISL_417502	14/03/2020	USA/MN58-MDH58	North America	4458	0.653187
CHR_START-orf1ab	241	C	T	n.241C>T		intergenic_region	MODIFIER	EPI_ISL_450113	10/03/2020	USA/NY-PV09436	North America	4458	0.653187
CHR_START-orf1ab	241	C	T	n.241C>T		intergenic_region	MODIFIER	EPI_ISL_451279	06/05/2020	USA/LA-EVTL118	North America	4458	0.653187
CHR_START-orf1ab	241	C	T	n.241C>T		intergenic_region	MODIFIER	EPI_ISL_436598	13/04/2020	USA/WI-UW-304	North America	4458	0.653187
CHR_START-orf1ab	241	C	T	n.241C>T		intergenic_region	MODIFIER	EPI_ISL_422533	19/03/2020	USA/NY-PV09171	North America	4458	0.653187
CHR_START-orf1ab	241	C	T	n.241C>T		intergenic_region	MODIFIER	EPI_ISL_428795	05/04/2020	USA/NY-NYUMC281	North America	4458	0.653187
CHR_START-orf1ab	241	C	T	n.241C>T		intergenic_region	MODIFIER	EPI_ISL_451228	29/04/2020	USA/LA-EVTL067	North America	4458	0.653187
CHR_START-orf1ab	241	C	T	n.241C>T		intergenic_region	MODIFIER	EPI_ISL_421590	18/03/2020	USA/NY-NYUMC89	North America	4458	0.653187
CHR_START-orf1ab	241	C	T	n.241C>T		intergenic_region	MODIFIER	EPI_ISL_418373	14/03/2020	Canada/ON_PHL7590	North America	4458	0.653187
CHR_START-orf1ab	241	C	T	n.241C>T		intergenic_region	MODIFIER	EPI_ISL_424909	05/03/2020	USA/MA_8933	North America	4458	0.653187
CHR_START-orf1ab	241	C	T	n.241C>T		intergenic_region	MODIFIER	EPI_ISL_450168	20/03/2020	USA/NY-PV09496	North America	4458	0.653187
CHR_START-orf1ab	241	C	T	n.241C>T		intergenic_region	MODIFIER	EPI_ISL_429846	16/04/2020	USA/WI-GMF-01158	North America	4458	0.653187
CHR_START-orf1ab	241	C	T	n.241C>T		intergenic_region	MODIFIER	EPI_ISL_424172	19/03/2020	USA/WA-UW-1575	North America	4458	0.653187
CHR_START-orf1ab	241	C	T	n.241C>T		intergenic_region	MODIFIER	EPI_ISL_427553	15/03/2020	USA/NY-WCMP10A02P	North America	4458	0.653187
CHR_START-orf1ab	241	C	T	n.241C>T		intergenic_region	MODIFIER	EPI_ISL_426558	25/03/2020	USA/AZ-TG273280	North America	4458	0.653187
CHR_START-orf1ab	241	C	T	n.241C>T		intergenic_region	MODIFIER	EPI_ISL_428761	03/04/2020	USA/NY-NYUMC247	North America	4458	0.653187
CHR_START-orf1ab	241	C	T	n.241C>T		intergenic_region	MODIFIER	EPI_ISL_450701	18/04/2020	USA/WI-UW-347	North America	4458	0.653187
CHR_START-orf1ab	241	C	T	n.241C>T		intergenic_region	MODIFIER	EPI_ISL_451450	25/03/2020	USA/NY-NYUMC735	North America	4458	0.653187
CHR_START-orf1ab	241	C	T	n.241C>T		intergenic_region	MODIFIER	EPI_ISL_437871	03/04/2020	USA/CT-UW-6574	North America	4458	0.653187
CHR_START-orf1ab	241	C	T	n.241C>T		intergenic_region	MODIFIER	EPI_ISL_430915	06/04/2020	USA/WA-UW-5737	North America	4458	0.653187
CHR_START-orf1ab	241	C	T	n.241C>T		intergenic_region	MODIFIER	EPI_ISL_450005	21/03/2020	USA/NY-PV09313	North America	4458	0.653187
CHR_START-orf1ab	241	C	T	n.241C>T		intergenic_region	MODIFIER	EPI_ISL_450700	16/03/2020	USA/WI-UW-20	North America	4458	0.653187
CHR_START-orf1ab	241	C	T	n.241C>T		intergenic_region	MODIFIER	EPI_ISL_429641	06/04/2020	USA/CT-UW-5038	North America	4458	0.653187
CHR_START-orf1ab	241	C	T	n.241C>T		intergenic_region	MODIFIER	EPI_ISL_422536	19/03/2020	USA/NY-PV09177	North America	4458	0.653187
CHR_START-orf1ab	241	C	T	n.241C>T		intergenic_region	MODIFIER	EPI_ISL_447190	19/04/2020	USA/MI-MDHHS-SC20220	North America	4458	0.653187
CHR_START-orf1ab	241	C	T	n.241C>T		intergenic_region	MODIFIER	EPI_ISL_437872	02/04/2020	USA/CT-UW-6576	North America	4458	0.653187
CHR_START-orf1ab	241	C	T	n.241C>T		intergenic_region	MODIFIER	EPI_ISL_450303	27/03/2020	Canada/Qc-L00240587	North America	4458	0.653187
CHR_START-orf1ab	241	C	T	n.241C>T		intergenic_region	MODIFIER	EPI_ISL_430879	11/03/2020	USA/UN-UW-526	North America	4458	0.653187
CHR_START-orf1ab	241	C	T	n.241C>T		intergenic_region	MODIFIER	EPI_ISL_427207	27/03/2020	USA/WA-UW-3911	North America	4458	0.653187
CHR_START-orf1ab	241	C	T	n.241C>T		intergenic_region	MODIFIER	EPI_ISL_443185	30/03/2020	USA/OR-UW-4409	North America	4458	0.653187
CHR_START-orf1ab	241	C	T	n.241C>T		intergenic_region	MODIFIER	EPI_ISL_421399	17/03/2020	USA/NY-PV08448	North America	4458	0.653187
CHR_START-orf1ab	241	C	T	n.241C>T		intergenic_region	MODIFIER	EPI_ISL_427172	29/03/2020	USA/ID-UW-4486	North America	4458	0.653187
CHR_START-orf1ab	241	C	T	n.241C>T		intergenic_region	MODIFIER	EPI_ISL_444515	06/04/2020	Canada/QC_AD5	North America	4458	0.653187
CHR_START-orf1ab	241	C	T	n.241C>T		intergenic_region	MODIFIER	EPI_ISL_424850	07/03/2020	USA/IL_0087	North America	4458	0.653187
CHR_START-orf1ab	241	C	T	n.241C>T		intergenic_region	MODIFIER	EPI_ISL_438168	23/04/2020	USA/WA-S615	North America	4458	0.653187
CHR_START-orf1ab	241	C	T	n.241C>T		intergenic_region	MODIFIER	EPI_ISL_450118	12/03/2020	USA/NY-PV09441	North America	4458	0.653187
CHR_START-orf1ab	241	C	T	n.241C>T		intergenic_region	MODIFIER	EPI_ISL_426506	17/03/2020	USA/AZ-TG268350	North America	4458	0.653187
CHR_START-orf1ab	241	C	T	n.241C>T		intergenic_region	MODIFIER	EPI_ISL_447061	27/03/2020	USA/MI-MDHHS-SC20262	North America	4458	0.653187
CHR_START-orf1ab	241	C	T	n.241C>T		intergenic_region	MODIFIER	EPI_ISL_434148	27/03/2020	USA/WA-S388	North America	4458	0.653187
CHR_START-orf1ab	241	C	T	n.241C>T		intergenic_region	MODIFIER	EPI_ISL_424227	21/03/2020	USA/WA-UW-1706	North America	4458	0.653187
CHR_START-orf1ab	241	C	T	n.241C>T		intergenic_region	MODIFIER	EPI_ISL_426435	09/03/2020	USA/RI_0882	North America	4458	0.653187
CHR_START-orf1ab	241	C	T	n.241C>T		intergenic_region	MODIFIER	EPI_ISL_420823	27/03/2020	USA/UT-0350	North America	4458	0.653187
CHR_START-orf1ab	241	C	T	n.241C>T		intergenic_region	MODIFIER	EPI_ISL_424330	23/03/2020	USA/WA-UW-1865	North America	4458	0.653187
CHR_START-orf1ab	241	C	T	n.241C>T		intergenic_region	MODIFIER	EPI_ISL_418378	13/03/2020	Canada/ON_PHL0976	North America	4458	0.653187
CHR_START-orf1ab	241	C	T	n.241C>T		intergenic_region	MODIFIER	EPI_ISL_445130	31/03/2020	USA/LA-SR0275	North America	4458	0.653187
CHR_START-orf1ab	241	C	T	n.241C>T		intergenic_region	MODIFIER	EPI_ISL_429026	31/03/2020	USA/CA-CZB0731	North America	4458	0.653187
CHR_START-orf1ab	241	C	T	n.241C>T		intergenic_region	MODIFIER	EPI_ISL_419258	19/03/2020	USA/VA-DCLS-0007	North America	4458	0.653187
CHR_START-orf1ab	241	C	T	n.241C>T		intergenic_region	MODIFIER	EPI_ISL_437823	31/03/2020	USA/WA-UW-4224	North America	4458	0.653187
CHR_START-orf1ab	241	C	T	n.241C>T		intergenic_region	MODIFIER	EPI_ISL_444723	03/04/2020	USA/NY-NYUMC606	North America	4458	0.653187
CHR_START-orf1ab	241	C	T	n.241C>T		intergenic_region	MODIFIER	EPI_ISL_430973	01/04/2020	USA/CT-UW-6385	North America	4458	0.653187
CHR_START-orf1ab	241	C	T	n.241C>T		intergenic_region	MODIFIER	EPI_ISL_422541	19/03/2020	USA/NY-PV09182	North America	4458	0.653187
CHR_START-orf1ab	241	C	T	n.241C>T		intergenic_region	MODIFIER	EPI_ISL_428259	16/03/2020	USA/WI-UW-163	North America	4458	0.653187
CHR_START-orf1ab	241	C	T	n.241C>T		intergenic_region	MODIFIER	EPI_ISL_450010	21/03/2020	USA/NY-PV09318	North America	4458	0.653187
CHR_START-orf1ab	241	C	T	n.241C>T		intergenic_region	MODIFIER	EPI_ISL_427558	15/03/2020	USA/NY-WCMP10B07N	North America	4458	0.653187
CHR_START-orf1ab	241	C	T	n.241C>T		intergenic_region	MODIFIER	EPI_ISL_427245	01/04/2020	USA/WA-UW-4180	North America	4458	0.653187
CHR_START-orf1ab	241	C	T	n.241C>T		intergenic_region	MODIFIER	EPI_ISL_452141	11/03/2020	Mexico/CDMX-InDRE_08	North America	4458	0.653187
CHR_START-orf1ab	241	C	T	n.241C>T		intergenic_region	MODIFIER	EPI_ISL_434609	08/04/2020	USA/WI-UW-263	North America	4458	0.653187
CHR_START-orf1ab	241	C	T	n.241C>T		intergenic_region	MODIFIER	EPI_ISL_419260	08/03/2020	USA/VA-DCLS-0008	North America	4458	0.653187
CHR_START-orf1ab	241	C	T	n.241C>T		intergenic_region	MODIFIER	EPI_ISL_444623	30/03/2020	USA/NY-NYUMC506	North America	4458	0.653187
CHR_START-orf1ab	241	C	T	n.241C>T		intergenic_region	MODIFIER	EPI_ISL_430325	08/04/2020	USA/NY-NYUMC298	North America	4458	0.653187
CHR_START-orf1ab	241	C	T	n.241C>T		intergenic_region	MODIFIER	EPI_ISL_450707	14/04/2020	USA/IL-UW-353	North America	4458	0.653187
CHR_START-orf1ab	241	C	T	n.241C>T		intergenic_region	MODIFIER	EPI_ISL_445020	29/04/2020	USA/FL-BPHL-0077	North America	4458	0.653187
CHR_START-orf1ab	241	C	T	n.241C>T		intergenic_region	MODIFIER	EPI_ISL_426044	06/03/2020	USA/NY-Wadsworth-11291-01	North America	4458	0.653187
CHR_START-orf1ab	241	C	T	n.241C>T		intergenic_region	MODIFIER	EPI_ISL_451474	26/03/2020	USA/NY-NYUMC760	North America	4458	0.653187
CHR_START-orf1ab	241	C	T	n.241C>T		intergenic_region	MODIFIER	EPI_ISL_445097	14/03/2020	USA/CA-SR0098	North America	4458	0.653187
CHR_START-orf1ab	241	C	T	n.241C>T		intergenic_region	MODIFIER	EPI_ISL_450600	30/04/2020	USA/MI-MDHHS-SC20389	North America	4458	0.653187
CHR_START-orf1ab	241	C	T	n.241C>T		intergenic_region	MODIFIER	EPI_ISL_450012	18/03/2020	USA/NY-PV09323	North America	4458	0.653187
CHR_START-orf1ab	241	C	T	n.241C>T		intergenic_region	MODIFIER	EPI_ISL_450708	01/04/2020	USA/WI-UW-354	North America	4458	0.653187
CHR_START-orf1ab	241	C	T	n.241C>T		intergenic_region	MODIFIER	EPI_ISL_449957	14/04/2020	USA/WA-S787	North America	4458	0.653187
CHR_START-orf1ab	241	C	T	n.241C>T		intergenic_region	MODIFIER	EPI_ISL_450312	27/03/2020	Canada/Qc-L00241192	North America	4458	0.653187
CHR_START-orf1ab	241	C	T	n.241C>T		intergenic_region	MODIFIER	EPI_ISL_434152	30/03/2020	USA/WA-S392	North America	4458	0.653187
CHR_START-orf1ab	241	C	T	n.241C>T		intergenic_region	MODIFIER	EPI_ISL_427595	16/03/2020	USA/NY-WCMP11F04P	North America	4458	0.653187
CHR_START-orf1ab	241	C	T	n.241C>T		intergenic_region	MODIFIER	EPI_ISL_437118	17/03/2020	USA/MI-MDHHS-SC20031	North America	4458	0.653187
CHR_START-orf1ab	241	C	T	n.241C>T		intergenic_region	MODIFIER	EPI_ISL_434292	25/03/2020	USA/WA-S532	North America	4458	0.653187
CHR_START-orf1ab	241	C	T	n.241C>T		intergenic_region	MODIFIER	EPI_ISL_447108	06/04/2020	USA/MI-MDHHS-SC20311	North America	4458	0.653187
CHR_START-orf1ab	241	C	T	n.241C>T		intergenic_region	MODIFIER	EPI_ISL_447066	27/03/2020	USA/MI-MDHHS-SC20268	North America	4458	0.653187
CHR_START-orf1ab	241	C	T	n.241C>T		intergenic_region	MODIFIER	EPI_ISL_422508	20/03/2020	USA/NY-PV09137	North America	4458	0.653187
CHR_START-orf1ab	241	C	T	n.241C>T		intergenic_region	MODIFIER	EPI_ISL_444711	02/04/2020	USA/NY-NYUMC594	North America	4458	0.653187
CHR_START-orf1ab	241	C	T	n.241C>T		intergenic_region	MODIFIER	EPI_ISL_426116	25/03/2020	USA/WA-UW-2215	North America	4458	0.653187
CHR_START-orf1ab	241	C	T	n.241C>T		intergenic_region	MODIFIER	EPI_ISL_435516	20/04/2020	USA/NY-NYUMC449	North America	4458	0.653187
CHR_START-orf1ab	241	C	T	n.241C>T		intergenic_region	MODIFIER	EPI_ISL_436954	09/04/2020	USA/LA-BIE-086	North America	4458	0.653187
CHR_START-orf1ab	241	C	T	n.241C>T		intergenic_region	MODIFIER	EPI_ISL_422492	19/03/2020	USA/NY-PV09116	North America	4458	0.653187
CHR_START-orf1ab	241	C	T	n.241C>T		intergenic_region	MODIFIER	EPI_ISL_424932	01/04/2020	USA/NY-NYUMC125	North America	4458	0.653187
CHR_START-orf1ab	241	C	T	n.241C>T		intergenic_region	MODIFIER	EPI_ISL_452145	12/05/2020	USA/CT-Yale-333	North America	4458	0.653187
CHR_START-orf1ab	241	C	T	n.241C>T		intergenic_region	MODIFIER	EPI_ISL_427438	08/04/2020	USA/WI-UW-131	North America	4458	0.653187
CHR_START-orf1ab	241	C	T	n.241C>T		intergenic_region	MODIFIER	EPI_ISL_450604	15/03/2020	USA/MI-MDHHS-SC20325	North America	4458	0.653187
CHR_START-orf1ab	241	C	T	n.241C>T		intergenic_region	MODIFIER	EPI_ISL_436614	21/04/2020	USA/WI-UW-320	North America	4458	0.653187
CHR_START-orf1ab	241	C	T	n.241C>T		intergenic_region	MODIFIER	EPI_ISL_450127	19/03/2020	USA/NY-PV09453	North America	4458	0.653187
CHR_START-orf1ab	241	C	T	n.241C>T		intergenic_region	MODIFIER	EPI_ISL_430869	01/04/2020	USA/WA-UW-5178	North America	4458	0.653187
CHR_START-orf1ab	241	C	T	n.241C>T		intergenic_region	MODIFIER	EPI_ISL_444524	17/03/2020	USA/IL-NM012	North America	4458	0.653187
CHR_START-orf1ab	241	C	T	n.241C>T		intergenic_region	MODIFIER	EPI_ISL_450712	15/04/2020	USA/IL-UW-358	North America	4458	0.653187
CHR_START-orf1ab	241	C	T	n.241C>T		intergenic_region	MODIFIER	EPI_ISL_450090	12/03/2020	USA/NY-PV09410	North America	4458	0.653187
CHR_START-orf1ab	241	C	T	n.241C>T		intergenic_region	MODIFIER	EPI_ISL_450646	11/04/2020	Canada/QC-AL1	North America	4458	0.653187
CHR_START-orf1ab	241	C	T	n.241C>T		intergenic_region	MODIFIER	EPI_ISL_426309	28/03/2020	USA/NY-Wadsworth-32104-01	North America	4458	0.653187
CHR_START-orf1ab	241	C	T	n.241C>T		intergenic_region	MODIFIER	EPI_ISL_421390	18/03/2020	USA/NY-PV08435	North America	4458	0.653187
CHR_START-orf1ab	241	C	T	n.241C>T		intergenic_region	MODIFIER	EPI_ISL_430357	03/04/2020	USA/NY-NYUMC330	North America	4458	0.653187
CHR_START-orf1ab	241	C	T	n.241C>T		intergenic_region	MODIFIER	EPI_ISL_437437	12/04/2020	USA/AK-PHL200	North America	4458	0.653187
CHR_START-orf1ab	241	C	T	n.241C>T		intergenic_region	MODIFIER	EPI_ISL_426066	28/03/2020	USA/ID-UW-4375	North America	4458	0.653187
CHR_START-orf1ab	241	C	T	n.241C>T		intergenic_region	MODIFIER	EPI_ISL_426465	31/03/2020	USA/VA-DCLS-0057	North America	4458	0.653187
CHR_START-orf1ab	241	C	T	n.241C>T		intergenic_region	MODIFIER	EPI_ISL_421586	18/03/2020	USA/NY-NYUMC85	North America	4458	0.653187
CHR_START-orf1ab	241	C	T	n.241C>T		intergenic_region	MODIFIER	EPI_ISL_430910	08/04/2020	USA/UN-UW-5614	North America	4458	0.653187
CHR_START-orf1ab	241	C	T	n.241C>T		intergenic_region	MODIFIER	EPI_ISL_434879	24/03/2020	USA/TX-HMH0204	North America	4458	0.653187
CHR_START-orf1ab	241	C	T	n.241C>T		intergenic_region	MODIFIER	EPI_ISL_434123	26/03/2020	USA/WA-S363	North America	4458	0.653187
CHR_START-orf1ab	241	C	T	n.241C>T		intergenic_region	MODIFIER	EPI_ISL_430252	20/03/2020	USA/WA-S214	North America	4458	0.653187
CHR_START-orf1ab	241	C	T	n.241C>T		intergenic_region	MODIFIER	EPI_ISL_435395	21/04/2020	USA/WI-GMF-01481	North America	4458	0.653187
CHR_START-orf1ab	241	C	T	n.241C>T		intergenic_region	MODIFIER	EPI_ISL_428775	05/04/2020	USA/NY-NYUMC261	North America	4458	0.653187
CHR_START-orf1ab	241	C	T	n.241C>T		intergenic_region	MODIFIER	EPI_ISL_445104	20/03/2020	USA/CA-SR0108	North America	4458	0.653187
CHR_START-orf1ab	241	C	T	n.241C>T		intergenic_region	MODIFIER	EPI_ISL_444578	19/03/2020	USA/IL-NM088	North America	4458	0.653187
CHR_START-orf1ab	241	C	T	n.241C>T		intergenic_region	MODIFIER	EPI_ISL_435721	20/04/2020	USA/NY-NYUMC454	North America	4458	0.653187
CHR_START-orf1ab	241	C	T	n.241C>T		intergenic_region	MODIFIER	EPI_ISL_424237	21/03/2020	USA/WA-UW-1739	North America	4458	0.653187
CHR_START-orf1ab	241	C	T	n.241C>T		intergenic_region	MODIFIER	EPI_ISL_437142	21/03/2020	USA/MI-MDHHS-SC20055	North America	4458	0.653187
CHR_START-orf1ab	241	C	T	n.241C>T		intergenic_region	MODIFIER	EPI_ISL_444022	18/03/2020	USA/TX_GCID_192000003	North America	4458	0.653187
CHR_START-orf1ab	241	C	T	n.241C>T		intergenic_region	MODIFIER	EPI_ISL_421392	18/03/2020	USA/NY-PV08438	North America	4458	0.653187
CHR_START-orf1ab	241	C	T	n.241C>T		intergenic_region	MODIFIER	EPI_ISL_450714	18/04/2020	USA/IL-UW-360	North America	4458	0.653187
CHR_START-orf1ab	241	C	T	n.241C>T		intergenic_region	MODIFIER	EPI_ISL_445041	28/04/2020	USA/FL-BPHL-0098	North America	4458	0.653187
CHR_START-orf1ab	241	C	T	n.241C>T		intergenic_region	MODIFIER	EPI_ISL_420581	18/03/2020	USA/NY-NYUMC66	North America	4458	0.653187
CHR_START-orf1ab	241	C	T	n.241C>T		intergenic_region	MODIFIER	EPI_ISL_452132	09/03/2020	USA/FL-CDC-2316	North America	4458	0.653187
CHR_START-orf1ab	241	C	T	n.241C>T		intergenic_region	MODIFIER	EPI_ISL_435537	20/04/2020	USA/NY-NYUMC472	North America	4458	0.653187
CHR_START-orf1ab	241	C	T	n.241C>T		intergenic_region	MODIFIER	EPI_ISL_430371	08/04/2020	USA/NJ-NYUMC344	North America	4458	0.653187
CHR_START-orf1ab	241	C	T	n.241C>T		intergenic_region	MODIFIER	EPI_ISL_427567	15/03/2020	USA/NY-WCMP10D09P	North America	4458	0.653187
CHR_START-orf1ab	241	C	T	n.241C>T		intergenic_region	MODIFIER	EPI_ISL_450132	19/03/2020	USA/NY-PV09459	North America	4458	0.653187
CHR_START-orf1ab	241	C	T	n.241C>T		intergenic_region	MODIFIER	EPI_ISL_424865	08/03/2020	USA/IA_6394	North America	4458	0.653187
CHR_START-orf1ab	241	C	T	n.241C>T		intergenic_region	MODIFIER	EPI_ISL_427628	03/04/2020	USA/NY-NYUMC228	North America	4458	0.653187
CHR_START-orf1ab	241	C	T	n.241C>T		intergenic_region	MODIFIER	EPI_ISL_424935	01/04/2020	USA/NY-NYUMC128	North America	4458	0.653187
CHR_START-orf1ab	241	C	T	n.241C>T		intergenic_region	MODIFIER	EPI_ISL_450184	04/04/2020	USA/LA-SR0331	North America	4458	0.653187
CHR_START-orf1ab	241	C	T	n.241C>T		intergenic_region	MODIFIER	EPI_ISL_429601	29/03/2020	USA/ID-UW-4552	North America	4458	0.653187
CHR_START-orf1ab	241	C	T	n.241C>T		intergenic_region	MODIFIER	EPI_ISL_444734	02/04/2020	USA/NY-NYUMC617	North America	4458	0.653187
CHR_START-orf1ab	241	C	T	n.241C>T		intergenic_region	MODIFIER	EPI_ISL_450611	19/03/2020	USA/MI-MDHHS-SC20332	North America	4458	0.653187
CHR_START-orf1ab	241	C	T	n.241C>T		intergenic_region	MODIFIER	EPI_ISL_426521	20/03/2020	USA/AZ-TG269238	North America	4458	0.653187
CHR_START-orf1ab	241	C	T	n.241C>T		intergenic_region	MODIFIER	EPI_ISL_427447	09/04/2020	USA/WI-UW-140	North America	4458	0.653187
CHR_START-orf1ab	241	C	T	n.241C>T		intergenic_region	MODIFIER	EPI_ISL_427238	01/04/2020	USA/WA-UW-4068	North America	4458	0.653187
CHR_START-orf1ab	241	C	T	n.241C>T		intergenic_region	MODIFIER	EPI_ISL_437146	21/03/2020	USA/MI-MDHHS-SC20059	North America	4458	0.653187
CHR_START-orf1ab	241	C	T	n.241C>T		intergenic_region	MODIFIER	EPI_ISL_445155	09/04/2020	USA/LA-SR0300	North America	4458	0.653187
CHR_START-orf1ab	241	C	T	n.241C>T		intergenic_region	MODIFIER	EPI_ISL_436554	17/04/2020	USA/FL-BPHL-050	North America	4458	0.653187
CHR_START-orf1ab	241	C	T	n.241C>T		intergenic_region	MODIFIER	EPI_ISL_437835	02/04/2020	USA/ID-UW-6466	North America	4458	0.653187
CHR_START-orf1ab	241	C	T	n.241C>T		intergenic_region	MODIFIER	EPI_ISL_428393	06/04/2020	USA/CT-Yale-084	North America	4458	0.653187
CHR_START-orf1ab	241	C	T	n.241C>T		intergenic_region	MODIFIER	EPI_ISL_428779	06/04/2020	USA/NY-NYUMC265	North America	4458	0.653187
CHR_START-orf1ab	241	C	T	n.241C>T		intergenic_region	MODIFIER	EPI_ISL_427239	01/04/2020	USA/WA-UW-4082	North America	4458	0.653187
CHR_START-orf1ab	241	C	T	n.241C>T		intergenic_region	MODIFIER	EPI_ISL_427629	30/03/2020	USA/NY-NYUMC229	North America	4458	0.653187
CHR_START-orf1ab	241	C	T	n.241C>T		intergenic_region	MODIFIER	EPI_ISL_427449	10/04/2020	USA/WI-UW-142	North America	4458	0.653187
CHR_START-orf1ab	241	C	T	n.241C>T		intergenic_region	MODIFIER	EPI_ISL_436623	25/04/2020	USA/WI-UW-329	North America	4458	0.653187
CHR_START-orf1ab	241	C	T	n.241C>T		intergenic_region	MODIFIER	EPI_ISL_451434	21/03/2020	USA/NY-NYUMC719	North America	4458	0.653187
CHR_START-orf1ab	241	C	T	n.241C>T		intergenic_region	MODIFIER	EPI_ISL_437148	22/03/2020	USA/MI-MDHHS-SC20061	North America	4458	0.653187
CHR_START-orf1ab	241	C	T	n.241C>T		intergenic_region	MODIFIER	EPI_ISL_426523	20/03/2020	USA/AZ-TG269358	North America	4458	0.653187
CHR_START-orf1ab	241	C	T	n.241C>T		intergenic_region	MODIFIER	EPI_ISL_424938	01/04/2020	USA/NY-NYUMC131	North America	4458	0.653187
CHR_START-orf1ab	241	C	T	n.241C>T		intergenic_region	MODIFIER	EPI_ISL_430241	20/03/2020	USA/WA-S203	North America	4458	0.653187
CHR_START-orf1ab	241	C	T	n.241C>T		intergenic_region	MODIFIER	EPI_ISL_421544	15/03/2020	USA/WY-WYPHL007	North America	4458	0.653187
CHR_START-orf1ab	241	C	T	n.241C>T		intergenic_region	MODIFIER	EPI_ISL_449828	07/04/2020	USA/UT-01583	North America	4458	0.653187
CHR_START-orf1ab	241	C	T	n.241C>T		intergenic_region	MODIFIER	EPI_ISL_436915	10/04/2020	USA/UT-01435	North America	4458	0.653187
CHR_START-orf1ab	241	C	T	n.241C>T		intergenic_region	MODIFIER	EPI_ISL_426620	01/04/2020	USA/NY-NYUMC165	North America	4458	0.653187
CHR_START-orf1ab	241	C	T	n.241C>T		intergenic_region	MODIFIER	EPI_ISL_429624	27/03/2020	USA/WA-UW-4769	North America	4458	0.653187
CHR_START-orf1ab	241	C	T	n.241C>T		intergenic_region	MODIFIER	EPI_ISL_421630	18/03/2020	USA/NY-PV09092	North America	4458	0.653187
CHR_START-orf1ab	241	C	T	n.241C>T		intergenic_region	MODIFIER	EPI_ISL_421381	17/03/2020	USA/NY-PV08419	North America	4458	0.653187
CHR_START-orf1ab	241	C	T	n.241C>T		intergenic_region	MODIFIER	EPI_ISL_430935	01/04/2020	USA/WA-UW-6170	North America	4458	0.653187
CHR_START-orf1ab	241	C	T	n.241C>T		intergenic_region	MODIFIER	EPI_ISL_422502	19/03/2020	USA/NY-PV09128	North America	4458	0.653187
CHR_START-orf1ab	241	C	T	n.241C>T		intergenic_region	MODIFIER	EPI_ISL_436949	04/04/2020	USA/LA-BIE-081	North America	4458	0.653187
CHR_START-orf1ab	241	C	T	n.241C>T		intergenic_region	MODIFIER	EPI_ISL_436859	24/03/2020	USA/MI-MDHHS-SC20180	North America	4458	0.653187
CHR_START-orf1ab	241	C	T	n.241C>T		intergenic_region	MODIFIER	EPI_ISL_434930	28/03/2020	USA/TX-HMH0314	North America	4458	0.653187
CHR_START-orf1ab	241	C	T	n.241C>T		intergenic_region	MODIFIER	EPI_ISL_428992	08/04/2020	USA/CA-CZB0138	North America	4458	0.653187
CHR_START-orf1ab	241	C	T	n.241C>T		intergenic_region	MODIFIER	EPI_ISL_418972	17/03/2020	USA/NY-NYUMC26	North America	4458	0.653187
CHR_START-orf1ab	241	C	T	n.241C>T		intergenic_region	MODIFIER	EPI_ISL_447081	27/03/2020	USA/MI-MDHHS-SC20283	North America	4458	0.653187
CHR_START-orf1ab	241	C	T	n.241C>T		intergenic_region	MODIFIER	EPI_ISL_434931	28/03/2020	USA/TX-HMH0315	North America	4458	0.653187
CHR_START-orf1ab	241	C	T	n.241C>T		intergenic_region	MODIFIER	EPI_ISL_430396	10/04/2020	USA/NY-NYUMC369	North America	4458	0.653187
CHR_START-orf1ab	241	C	T	n.241C>T		intergenic_region	MODIFIER	EPI_ISL_435703	07/04/2020	USA/CT-Yale-105	North America	4458	0.653187
CHR_START-orf1ab	241	C	T	n.241C>T		intergenic_region	MODIFIER	EPI_ISL_437516	24/03/2020	USA/AK-PHL122	North America	4458	0.653187
CHR_START-orf1ab	241	C	T	n.241C>T		intergenic_region	MODIFIER	EPI_ISL_422557	21/03/2020	USA/NY-PV09303	North America	4458	0.653187
CHR_START-orf1ab	241	C	T	n.241C>T		intergenic_region	MODIFIER	EPI_ISL_444717	03/04/2020	USA/NY-NYUMC600	North America	4458	0.653187
CHR_START-orf1ab	241	C	T	n.241C>T		intergenic_region	MODIFIER	EPI_ISL_420784	02/03/2020	USA/AZ_4811	North America	4458	0.653187
CHR_START-orf1ab	241	C	T	n.241C>T		intergenic_region	MODIFIER	EPI_ISL_444586	21/03/2020	USA/IL-NM098	North America	4458	0.653187
CHR_START-orf1ab	241	C	T	n.241C>T		intergenic_region	MODIFIER	EPI_ISL_427244	31/03/2020	USA/WA-UW-4130	North America	4458	0.653187
CHR_START-orf1ab	241	C	T	n.241C>T		intergenic_region	MODIFIER	EPI_ISL_424876	06/03/2020	USA/NH_0029	North America	4458	0.653187
CHR_START-orf1ab	241	C	T	n.241C>T		intergenic_region	MODIFIER	EPI_ISL_427634	06/04/2020	USA/NY-NYUMC235	North America	4458	0.653187
CHR_START-orf1ab	241	C	T	n.241C>T		intergenic_region	MODIFIER	EPI_ISL_428785	06/04/2020	USA/NY-NYUMC271	North America	4458	0.653187
CHR_START-orf1ab	241	C	T	n.241C>T		intergenic_region	MODIFIER	EPI_ISL_422558	21/03/2020	USA/NY-PV09304	North America	4458	0.653187
CHR_START-orf1ab	241	C	T	n.241C>T		intergenic_region	MODIFIER	EPI_ISL_426076	29/03/2020	USA/OR-UW-4388	North America	4458	0.653187
CHR_START-orf1ab	241	C	T	n.241C>T		intergenic_region	MODIFIER	EPI_ISL_435346	2020-04	Canada/AI8	North America	4458	0.653187
CHR_START-orf1ab	241	C	T	n.241C>T		intergenic_region	MODIFIER	EPI_ISL_447064	03/04/2020	USA/MI-MDHHS-SC20266	North America	4458	0.653187
CHR_START-orf1ab	241	C	T	n.241C>T		intergenic_region	MODIFIER	EPI_ISL_415601	10/03/2020	USA/WA-UW73	North America	4458	0.653187
CHR_START-orf1ab	241	C	T	n.241C>T		intergenic_region	MODIFIER	EPI_ISL_434933	28/03/2020	USA/TX-HMH0320	North America	4458	0.653187
CHR_START-orf1ab	241	C	T	n.241C>T		intergenic_region	MODIFIER	EPI_ISL_420571	18/03/2020	USA/NY-NYUMC56	North America	4458	0.653187
CHR_START-orf1ab	241	C	T	n.241C>T		intergenic_region	MODIFIER	EPI_ISL_450562	13/04/2020	USA/UT-03876	North America	4458	0.653187
CHR_START-orf1ab	241	C	T	n.241C>T		intergenic_region	MODIFIER	EPI_ISL_437841	03/04/2020	USA/WA-UW-6481	North America	4458	0.653187
CHR_START-orf1ab	241	C	T	n.241C>T		intergenic_region	MODIFIER	EPI_ISL_450141	19/03/2020	USA/NY-PV09468	North America	4458	0.653187
CHR_START-orf1ab	241	C	T	n.241C>T		intergenic_region	MODIFIER	EPI_ISL_450311	27/03/2020	Canada/Qc-L00241168	North America	4458	0.653187
CHR_START-orf1ab	241	C	T	n.241C>T		intergenic_region	MODIFIER	EPI_ISL_451207	01/05/2020	USA/LA-EVTL046	North America	4458	0.653187
CHR_START-orf1ab	241	C	T	n.241C>T		intergenic_region	MODIFIER	EPI_ISL_445162	02/04/2020	USA/LA-SR0307	North America	4458	0.653187
CHR_START-orf1ab	241	C	T	n.241C>T		intergenic_region	MODIFIER	EPI_ISL_417330	13/03/2020	USA/CA-CDPH-UC26	North America	4458	0.653187
CHR_START-orf1ab	241	C	T	n.241C>T		intergenic_region	MODIFIER	EPI_ISL_420090	18/03/2020	USA/NY-Yale-022	North America	4458	0.653187
CHR_START-orf1ab	241	C	T	n.241C>T		intergenic_region	MODIFIER	EPI_ISL_421405	17/03/2020	USA/NY-PV08456	North America	4458	0.653187
CHR_START-orf1ab	241	C	T	n.241C>T		intergenic_region	MODIFIER	EPI_ISL_418933	17/03/2020	USA/WA-UW366	North America	4458	0.653187
CHR_START-orf1ab	241	C	T	n.241C>T		intergenic_region	MODIFIER	EPI_ISL_421618	20/03/2020	USA/NY-PV09071	North America	4458	0.653187
CHR_START-orf1ab	241	C	T	n.241C>T		intergenic_region	MODIFIER	EPI_ISL_435531	16/04/2020	USA/NY-NYUMC466	North America	4458	0.653187
CHR_START-orf1ab	241	C	T	n.241C>T		intergenic_region	MODIFIER	EPI_ISL_436904	06/04/2020	USA/UT-01217	North America	4458	0.653187
CHR_START-orf1ab	241	C	T	n.241C>T		intergenic_region	MODIFIER	EPI_ISL_435496	15/04/2020	USA/NY-NYUMC429	North America	4458	0.653187
CHR_START-orf1ab	241	C	T	n.241C>T		intergenic_region	MODIFIER	EPI_ISL_450845	07/04/2020	USA/FL-BPHL-0111	North America	4458	0.653187
CHR_START-orf1ab	241	C	T	n.241C>T		intergenic_region	MODIFIER	EPI_ISL_450178	05/04/2020	USA/LA-SR0324	North America	4458	0.653187
CHR_START-orf1ab	241	C	T	n.241C>T		intergenic_region	MODIFIER	EPI_ISL_449882	07/04/2020	USA/WA-S712	North America	4458	0.653187
CHR_START-orf1ab	241	C	T	n.241C>T		intergenic_region	MODIFIER	EPI_ISL_444607	21/03/2020	USA/IL-NM0125	North America	4458	0.653187
CHR_START-orf1ab	241	C	T	n.241C>T		intergenic_region	MODIFIER	EPI_ISL_436060	09/03/2020	USA/NY-SURV0302	North America	4458	0.653187
CHR_START-orf1ab	241	C	T	n.241C>T		intergenic_region	MODIFIER	EPI_ISL_450033	24/03/2020	USA/NY-PV09345	North America	4458	0.653187
CHR_START-orf1ab	241	C	T	n.241C>T		intergenic_region	MODIFIER	EPI_ISL_430348	30/03/2020	USA/NY-NYUMC321	North America	4458	0.653187
CHR_START-orf1ab	241	C	T	n.241C>T		intergenic_region	MODIFIER	EPI_ISL_450846	07/04/2020	USA/FL-BPHL-0112	North America	4458	0.653187
CHR_START-orf1ab	241	C	T	n.241C>T		intergenic_region	MODIFIER	EPI_ISL_437828	30/03/2020	USA/ID-UW-4308	North America	4458	0.653187
CHR_START-orf1ab	241	C	T	n.241C>T		intergenic_region	MODIFIER	EPI_ISL_421371	17/03/2020	USA/NY-PV08403	North America	4458	0.653187
CHR_START-orf1ab	241	C	T	n.241C>T		intergenic_region	MODIFIER	EPI_ISL_430040	31/03/2020	USA/UT-0442	North America	4458	0.653187
CHR_START-orf1ab	241	C	T	n.241C>T		intergenic_region	MODIFIER	EPI_ISL_420575	18/03/2020	USA/NY-NYUMC60	North America	4458	0.653187
CHR_START-orf1ab	241	C	T	n.241C>T		intergenic_region	MODIFIER	EPI_ISL_430328	30/03/2020	USA/NY-NYUMC301	North America	4458	0.653187
CHR_START-orf1ab	241	C	T	n.241C>T		intergenic_region	MODIFIER	EPI_ISL_424200	20/03/2020	USA/WA-UW-1723	North America	4458	0.653187
CHR_START-orf1ab	241	C	T	n.241C>T		intergenic_region	MODIFIER	EPI_ISL_426628	06/04/2020	USA/LA-BIE-097	North America	4458	0.653187
CHR_START-orf1ab	241	C	T	n.241C>T		intergenic_region	MODIFIER	EPI_ISL_430943	30/03/2020	USA/WA-UW-4338	North America	4458	0.653187
CHR_START-orf1ab	241	C	T	n.241C>T		intergenic_region	MODIFIER	EPI_ISL_427639	06/04/2020	USA/NY-NYUMC240	North America	4458	0.653187
CHR_START-orf1ab	241	C	T	n.241C>T		intergenic_region	MODIFIER	EPI_ISL_434875	24/03/2020	USA/TX-HMH0200	North America	4458	0.653187
CHR_START-orf1ab	241	C	T	n.241C>T		intergenic_region	MODIFIER	EPI_ISL_427250	31/03/2020	USA/WA-UW-4227	North America	4458	0.653187
CHR_START-orf1ab	241	C	T	n.241C>T		intergenic_region	MODIFIER	EPI_ISL_447070	27/04/2020	USA/MI-MDHHS-SC20272	North America	4458	0.653187
CHR_START-orf1ab	241	C	T	n.241C>T		intergenic_region	MODIFIER	EPI_ISL_437160	24/03/2020	USA/MI-MDHHS-SC20073	North America	4458	0.653187
CHR_START-orf1ab	241	C	T	n.241C>T		intergenic_region	MODIFIER	EPI_ISL_449813	01/04/2020	USA/UT-01317	North America	4458	0.653187
CHR_START-orf1ab	241	C	T	n.241C>T		intergenic_region	MODIFIER	EPI_ISL_422547	20/03/2020	USA/NY-PV09190	North America	4458	0.653187
CHR_START-orf1ab	241	C	T	n.241C>T		intergenic_region	MODIFIER	EPI_ISL_434878	24/03/2020	USA/TX-HMH0203	North America	4458	0.653187
CHR_START-orf1ab	241	C	T	n.241C>T		intergenic_region	MODIFIER	EPI_ISL_416693	12/03/2020	USA/WA-UW155	North America	4458	0.653187
CHR_START-orf1ab	241	C	T	n.241C>T		intergenic_region	MODIFIER	EPI_ISL_422495	19/03/2020	USA/NY-PV09120	North America	4458	0.653187
CHR_START-orf1ab	241	C	T	n.241C>T		intergenic_region	MODIFIER	EPI_ISL_435467	31/03/2020	USA/LA-SR0164	North America	4458	0.653187
CHR_START-orf1ab	241	C	T	n.241C>T		intergenic_region	MODIFIER	EPI_ISL_447091	20/03/2020	USA/MI-MDHHS-SC20294	North America	4458	0.653187
CHR_START-orf1ab	241	C	T	n.241C>T		intergenic_region	MODIFIER	EPI_ISL_437161	25/03/2020	USA/MI-MDHHS-SC20074	North America	4458	0.653187
CHR_START-orf1ab	241	C	T	n.241C>T		intergenic_region	MODIFIER	EPI_ISL_450036	24/03/2020	USA/NY-PV09348	North America	4458	0.653187
CHR_START-orf1ab	241	C	T	n.241C>T		intergenic_region	MODIFIER	EPI_ISL_435354	28/03/2020	USA/UT-0366	North America	4458	0.653187
CHR_START-orf1ab	241	C	T	n.241C>T		intergenic_region	MODIFIER	EPI_ISL_426031	04/03/2020	USA/NY-Wadsworth-10704-01	North America	4458	0.653187
CHR_START-orf1ab	241	C	T	n.241C>T		intergenic_region	MODIFIER	EPI_ISL_437847	03/04/2020	USA/WA-UW-6490	North America	4458	0.653187
CHR_START-orf1ab	241	C	T	n.241C>T		intergenic_region	MODIFIER	EPI_ISL_424949	01/04/2020	USA/NY-NYUMC142	North America	4458	0.653187
CHR_START-orf1ab	241	C	T	n.241C>T		intergenic_region	MODIFIER	EPI_ISL_445122	31/03/2020	USA/LA-SR0267	North America	4458	0.653187
CHR_START-orf1ab	241	C	T	n.241C>T		intergenic_region	MODIFIER	EPI_ISL_421290	24/03/2020	USA/WI-UW-32	North America	4458	0.653187
CHR_START-orf1ab	241	C	T	n.241C>T		intergenic_region	MODIFIER	EPI_ISL_445010	17/04/2020	USA/FL-BPHL-0067	North America	4458	0.653187
CHR_START-orf1ab	241	C	T	n.241C>T		intergenic_region	MODIFIER	EPI_ISL_437162	26/03/2020	USA/MI-MDHHS-SC20075	North America	4458	0.653187
CHR_START-orf1ab	241	C	T	n.241C>T		intergenic_region	MODIFIER	EPI_ISL_427201	27/03/2020	USA/WA-UW-3883	North America	4458	0.653187
CHR_START-orf1ab	241	C	T	n.241C>T		intergenic_region	MODIFIER	EPI_ISL_445011	17/04/2020	USA/FL-BPHL-0068	North America	4458	0.653187
CHR_START-orf1ab	241	C	T	n.241C>T		intergenic_region	MODIFIER	EPI_ISL_451213	02/05/2020	USA/LA-EVTL052	North America	4458	0.653187
CHR_START-orf1ab	241	C	T	n.241C>T		intergenic_region	MODIFIER	EPI_ISL_427253	31/03/2020	USA/WA-UW-4289	North America	4458	0.653187
CHR_START-orf1ab	241	C	T	n.241C>T		intergenic_region	MODIFIER	EPI_ISL_421394	17/03/2020	USA/NY-PV08443	North America	4458	0.653187
CHR_START-orf1ab	241	C	T	n.241C>T		intergenic_region	MODIFIER	EPI_ISL_447074	27/03/2020	USA/MI-MDHHS-SC20276	North America	4458	0.653187
CHR_START-orf1ab	241	C	T	n.241C>T		intergenic_region	MODIFIER	EPI_ISL_435503	20/04/2020	USA/NY-NYUMC436	North America	4458	0.653187
CHR_START-orf1ab	241	C	T	n.241C>T		intergenic_region	MODIFIER	EPI_ISL_436928	15/04/2020	USA/UT-02231	North America	4458	0.653187
CHR_START-orf1ab	241	C	T	n.241C>T		intergenic_region	MODIFIER	EPI_ISL_449924	11/04/2020	USA/WA-S754	North America	4458	0.653187
CHR_START-orf1ab	241	C	T	n.241C>T		intergenic_region	MODIFIER	EPI_ISL_420580	18/03/2020	USA/NY-NYUMC65	North America	4458	0.653187
CHR_START-orf1ab	241	C	T	n.241C>T		intergenic_region	MODIFIER	EPI_ISL_443254	02/04/2020	USA/MN-UMGC-3	North America	4458	0.653187
CHR_START-orf1ab	241	C	T	n.241C>T		intergenic_region	MODIFIER	EPI_ISL_430354	03/04/2020	USA/NY-NYUMC327	North America	4458	0.653187
CHR_START-orf1ab	241	C	T	n.241C>T		intergenic_region	MODIFIER	EPI_ISL_434261	29/03/2020	USA/WA-S501	North America	4458	0.653187
CHR_START-orf1ab	241	C	T	n.241C>T		intergenic_region	MODIFIER	EPI_ISL_450630	30/03/2020	USA/MI-MDHHS-SC20351	North America	4458	0.653187
CHR_START-orf1ab	241	C	T	n.241C>T		intergenic_region	MODIFIER	EPI_ISL_444752	02/04/2020	USA/NY-NYUMC635	North America	4458	0.653187
CHR_START-orf1ab	241	C	T	n.241C>T		intergenic_region	MODIFIER	EPI_ISL_450851	09/04/2020	USA/FL-BPHL-0117	North America	4458	0.653187
CHR_START-orf1ab	241	C	T	n.241C>T		intergenic_region	MODIFIER	EPI_ISL_437387	13/04/2020	USA/VA-DCLS-0171	North America	4458	0.653187
CHR_START-orf1ab	241	C	T	n.241C>T		intergenic_region	MODIFIER	EPI_ISL_424952	01/04/2020	USA/NY-NYUMC145	North America	4458	0.653187
CHR_START-orf1ab	241	C	T	n.241C>T		intergenic_region	MODIFIER	EPI_ISL_451216	27/04/2020	USA/LA-EVTL055	North America	4458	0.653187
CHR_START-orf1ab	241	C	T	n.241C>T		intergenic_region	MODIFIER	EPI_ISL_450394	30/03/2020	USA/NY-NYUMC677	North America	4458	0.653187
CHR_START-orf1ab	241	C	T	n.241C>T		intergenic_region	MODIFIER	EPI_ISL_420798	01/03/2020	USA/TX_2967	North America	4458	0.653187
CHR_START-orf1ab	241	C	T	n.241C>T		intergenic_region	MODIFIER	EPI_ISL_450040	24/03/2020	USA/NY-PV09352	North America	4458	0.653187
CHR_START-orf1ab	241	C	T	n.241C>T		intergenic_region	MODIFIER	EPI_ISL_445013	17/04/2020	USA/FL-BPHL-0070	North America	4458	0.653187
CHR_START-orf1ab	241	C	T	n.241C>T		intergenic_region	MODIFIER	EPI_ISL_450749	29/03/2020	USA/MN-MDH-275	North America	4458	0.653187
CHR_START-orf1ab	241	C	T	n.241C>T		intergenic_region	MODIFIER	EPI_ISL_428724	13/03/2020	USA/WI-UW-250	North America	4458	0.653187
CHR_START-orf1ab	241	C	T	n.241C>T		intergenic_region	MODIFIER	EPI_ISL_427475	01/04/2020	USA/NY-NYUMC179	North America	4458	0.653187
CHR_START-orf1ab	241	C	T	n.241C>T		intergenic_region	MODIFIER	EPI_ISL_435545	23/04/2020	USA/NY-NYUMC480	North America	4458	0.653187
CHR_START-orf1ab	241	C	T	n.241C>T		intergenic_region	MODIFIER	EPI_ISL_435540	21/04/2020	USA/NY-NYUMC475	North America	4458	0.653187
CHR_START-orf1ab	241	C	T	n.241C>T		intergenic_region	MODIFIER	EPI_ISL_437852	05/04/2020	USA/UN-UW-6504	North America	4458	0.653187
CHR_START-orf1ab	241	C	T	n.241C>T		intergenic_region	MODIFIER	EPI_ISL_444076	30/04/2020	USA/CA-CZB-1118	North America	4458	0.653187
CHR_START-orf1ab	241	C	T	n.241C>T		intergenic_region	MODIFIER	EPI_ISL_427588	16/03/2020	USA/NY-WCMP11C03P	North America	4458	0.653187
CHR_START-orf1ab	241	C	T	n.241C>T		intergenic_region	MODIFIER	EPI_ISL_426057	21/03/2020	USA/ID-UW-2127	North America	4458	0.653187
CHR_START-orf1ab	241	C	T	n.241C>T		intergenic_region	MODIFIER	EPI_ISL_430951	31/03/2020	USA/WA-UW-4413	North America	4458	0.653187
CHR_START-orf1ab	241	C	T	n.241C>T		intergenic_region	MODIFIER	EPI_ISL_420301	18/03/2020	USA/NY-NYUMC50	North America	4458	0.653187
CHR_START-orf1ab	241	C	T	n.241C>T		intergenic_region	MODIFIER	EPI_ISL_444755	02/04/2020	USA/NJ-NYUMC638	North America	4458	0.653187
CHR_START-orf1ab	241	C	T	n.241C>T		intergenic_region	MODIFIER	EPI_ISL_451451	26/03/2020	USA/NY-NYUMC736	North America	4458	0.653187
CHR_START-orf1ab	241	C	T	n.241C>T		intergenic_region	MODIFIER	EPI_ISL_436877	27/03/2020	USA/MI-MDHHS-SC20155	North America	4458	0.653187
CHR_START-orf1ab	241	C	T	n.241C>T		intergenic_region	MODIFIER	EPI_ISL_450634	30/03/2020	USA/MI-MDHHS-SC20355	North America	4458	0.653187
CHR_START-orf1ab	241	C	T	n.241C>T		intergenic_region	MODIFIER	EPI_ISL_421721	17/03/2020	USA/NY-NYUMC109	North America	4458	0.653187
CHR_START-orf1ab	241	C	T	n.241C>T		intergenic_region	MODIFIER	EPI_ISL_445157	08/04/2020	USA/LA-SR0302	North America	4458	0.653187
CHR_START-orf1ab	241	C	T	n.241C>T		intergenic_region	MODIFIER	EPI_ISL_426318	22/03/2020	USA/NY-Wadsworth-26551-01	North America	4458	0.653187
CHR_START-orf1ab	241	C	T	n.241C>T		intergenic_region	MODIFIER	EPI_ISL_450854	09/04/2020	USA/FL-BPHL-0120	North America	4458	0.653187
CHR_START-orf1ab	241	C	T	n.241C>T		intergenic_region	MODIFIER	EPI_ISL_445128	01/04/2020	USA/LA-SR0273	North America	4458	0.653187
CHR_START-orf1ab	241	C	T	n.241C>T		intergenic_region	MODIFIER	EPI_ISL_437854	04/04/2020	USA/WA-UW-6514	North America	4458	0.653187
CHR_START-orf1ab	241	C	T	n.241C>T		intergenic_region	MODIFIER	EPI_ISL_450635	30/03/2020	USA/MI-MDHHS-SC20356	North America	4458	0.653187
CHR_START-orf1ab	241	C	T	n.241C>T		intergenic_region	MODIFIER	EPI_ISL_444757	03/04/2020	USA/NY-NYUMC640	North America	4458	0.653187
CHR_START-orf1ab	241	C	T	n.241C>T		intergenic_region	MODIFIER	EPI_ISL_450154	20/03/2020	USA/NY-PV09482	North America	4458	0.653187
CHR_START-orf1ab	241	C	T	n.241C>T		intergenic_region	MODIFIER	EPI_ISL_450577	14/03/2020	USA/MI-MDHHS-SC20366	North America	4458	0.653187
CHR_START-orf1ab	241	C	T	n.241C>T		intergenic_region	MODIFIER	EPI_ISL_414648	11/03/2020	USA/CA-PC101P	North America	4458	0.653187
CHR_START-orf1ab	241	C	T	n.241C>T		intergenic_region	MODIFIER	EPI_ISL_437171	27/03/2020	USA/MI-MDHHS-SC20084	North America	4458	0.653187
CHR_START-orf1ab	241	C	T	n.241C>T		intergenic_region	MODIFIER	EPI_ISL_421300	18/03/2020	USA/WI-UW-42	North America	4458	0.653187
CHR_START-orf1ab	241	C	T	n.241C>T		intergenic_region	MODIFIER	EPI_ISL_435543	22/04/2020	USA/NY-NYUMC478	North America	4458	0.653187
CHR_START-orf1ab	241	C	T	n.241C>T		intergenic_region	MODIFIER	EPI_ISL_437803	29/03/2020	USA/UN-UW-3982	North America	4458	0.653187
CHR_START-orf1ab	241	C	T	n.241C>T		intergenic_region	MODIFIER	EPI_ISL_423021	19/03/2020	USA/WA-UW-1569	North America	4458	0.653187
CHR_START-orf1ab	241	C	T	n.241C>T		intergenic_region	MODIFIER	EPI_ISL_427209	27/03/2020	USA/WA-UW-3918	North America	4458	0.653187
CHR_START-orf1ab	241	C	T	n.241C>T		intergenic_region	MODIFIER	EPI_ISL_449859	08/04/2020	USA/WA-S689	North America	4458	0.653187
CHR_START-orf1ab	241	C	T	n.241C>T		intergenic_region	MODIFIER	EPI_ISL_421418	18/03/2020	USA/NY-PV08476	North America	4458	0.653187
CHR_START-orf1ab	241	C	T	n.241C>T		intergenic_region	MODIFIER	EPI_ISL_445018	21/04/2020	USA/FL-BPHL-0075	North America	4458	0.653187
CHR_START-orf1ab	241	C	T	n.241C>T		intergenic_region	MODIFIER	EPI_ISL_447203	29/03/2020	USA/MI-MDHHS-SC20233	North America	4458	0.653187
CHR_START-orf1ab	241	C	T	n.241C>T		intergenic_region	MODIFIER	EPI_ISL_418833	11/03/2020	Canada/BC_5306970	North America	4458	0.653187
CHR_START-orf1ab	241	C	T	n.241C>T		intergenic_region	MODIFIER	EPI_ISL_418834	11/03/2020	Canada/BC_5522039	North America	4458	0.653187
CHR_START-orf1ab	241	C	T	n.241C>T		intergenic_region	MODIFIER	EPI_ISL_436881	27/03/2020	USA/MI-MDHHS-SC20185	North America	4458	0.653187
CHR_START-orf1ab	241	C	T	n.241C>T		intergenic_region	MODIFIER	EPI_ISL_422970	17/03/2020	USA/WA-UW-1269	North America	4458	0.653187
CHR_START-orf1ab	241	C	T	n.241C>T		intergenic_region	MODIFIER	EPI_ISL_430363	08/04/2020	USA/NY-NYUMC336	North America	4458	0.653187
CHR_START-orf1ab	241	C	T	n.241C>T		intergenic_region	MODIFIER	EPI_ISL_444674	30/03/2020	USA/NY-NYUMC557	North America	4458	0.653187
CHR_START-orf1ab	241	C	T	n.241C>T		intergenic_region	MODIFIER	EPI_ISL_436936	15/04/2020	USA/UT-02245	North America	4458	0.653187
CHR_START-orf1ab	241	C	T	n.241C>T		intergenic_region	MODIFIER	EPI_ISL_435040	15/04/2020	USA/LA-EVTL07	North America	4458	0.653187
CHR_START-orf1ab	241	C	T	n.241C>T		intergenic_region	MODIFIER	EPI_ISL_428804	06/04/2020	USA/NY-NYUMC290	North America	4458	0.653187
CHR_START-orf1ab	241	C	T	n.241C>T		intergenic_region	MODIFIER	EPI_ISL_445019	29/04/2020	USA/FL-BPHL-0076	North America	4458	0.653187
CHR_START-orf1ab	241	C	T	n.241C>T		intergenic_region	MODIFIER	EPI_ISL_452121	23/03/2020	USA/VI-CDC-3661	North America	4458	0.653187
CHR_START-orf1ab	241	C	T	n.241C>T		intergenic_region	MODIFIER	EPI_ISL_430364	08/04/2020	USA/NY-NYUMC337	North America	4458	0.653187
CHR_START-orf1ab	241	C	T	n.241C>T		intergenic_region	MODIFIER	EPI_ISL_435370	04/04/2020	USA/UT-0536	North America	4458	0.653187
CHR_START-orf1ab	241	C	T	n.241C>T		intergenic_region	MODIFIER	EPI_ISL_418811	12/03/2020	Canada/NB_6	North America	4458	0.653187
CHR_START-orf1ab	241	C	T	n.241C>T		intergenic_region	MODIFIER	EPI_ISL_444658	30/03/2020	USA/NY-NYUMC541	North America	4458	0.653187
CHR_START-orf1ab	241	C	T	n.241C>T		intergenic_region	MODIFIER	EPI_ISL_449825	07/04/2020	USA/UT-01579	North America	4458	0.653187
CHR_START-orf1ab	241	C	T	n.241C>T		intergenic_region	MODIFIER	EPI_ISL_447206	17/03/2020	USA/MI-MDHHS-SC20236	North America	4458	0.653187
CHR_START-orf1ab	241	C	T	n.241C>T		intergenic_region	MODIFIER	EPI_ISL_434951	29/03/2020	USA/TX-HMH0358	North America	4458	0.653187
CHR_START-orf1ab	241	C	T	n.241C>T		intergenic_region	MODIFIER	EPI_ISL_450305	27/03/2020	Canada/Qc-L00240685	North America	4458	0.653187
CHR_START-orf1ab	241	C	T	n.241C>T		intergenic_region	MODIFIER	EPI_ISL_435497	21/04/2020	USA/NY-NYUMC430	North America	4458	0.653187
CHR_START-orf1ab	241	C	T	n.241C>T		intergenic_region	MODIFIER	EPI_ISL_426548	26/03/2020	USA/AZ-TG271890	North America	4458	0.653187
CHR_START-orf1ab	241	C	T	n.241C>T		intergenic_region	MODIFIER	EPI_ISL_430958	01/04/2020	USA/WA-UW-6241	North America	4458	0.653187
CHR_START-orf1ab	241	C	T	n.241C>T		intergenic_region	MODIFIER	EPI_ISL_427459	06/04/2020	USA/WI-UW-152	North America	4458	0.653187
CHR_START-orf1ab	241	C	T	n.241C>T		intergenic_region	MODIFIER	EPI_ISL_451208	01/05/2020	USA/LA-EVTL047	North America	4458	0.653187
CHR_START-orf1ab	241	C	T	n.241C>T		intergenic_region	MODIFIER	EPI_ISL_450860	10/04/2020	USA/FL-BPHL-0126	North America	4458	0.653187
CHR_START-orf1ab	241	C	T	n.241C>T		intergenic_region	MODIFIER	EPI_ISL_437176	27/03/2020	USA/MI-MDHHS-SC20089	North America	4458	0.653187
CHR_START-orf1ab	241	C	T	n.241C>T		intergenic_region	MODIFIER	EPI_ISL_450070	19/03/2020	USA/NY-PV09388	North America	4458	0.653187
CHR_START-orf1ab	241	C	T	n.241C>T		intergenic_region	MODIFIER	EPI_ISL_429051	03/04/2020	USA/CA-CZB0741	North America	4458	0.653187
CHR_START-orf1ab	241	C	T	n.241C>T		intergenic_region	MODIFIER	EPI_ISL_420574	18/03/2020	USA/NY-NYUMC59	North America	4458	0.653187
CHR_START-orf1ab	241	C	T	n.241C>T		intergenic_region	MODIFIER	EPI_ISL_445022	30/04/2020	USA/FL-BPHL-0079	North America	4458	0.653187
CHR_START-orf1ab	241	C	T	n.241C>T		intergenic_region	MODIFIER	EPI_ISL_435372	02/04/2020	USA/UT-0539	North America	4458	0.653187
CHR_START-orf1ab	241	C	T	n.241C>T		intergenic_region	MODIFIER	EPI_ISL_427196	26/03/2020	USA/WA-UW-3862	North America	4458	0.653187
CHR_START-orf1ab	241	C	T	n.241C>T		intergenic_region	MODIFIER	EPI_ISL_424963	01/04/2020	USA/NY-NYUMC156	North America	4458	0.653187
CHR_START-orf1ab	241	C	T	n.241C>T		intergenic_region	MODIFIER	EPI_ISL_450463	25/03/2020	USA/CA-CZB-1214	North America	4458	0.653187
CHR_START-orf1ab	241	C	T	n.241C>T		intergenic_region	MODIFIER	EPI_ISL_418366	05/03/2020	Canada/ON_PHL3350	North America	4458	0.653187
CHR_START-orf1ab	241	C	T	n.241C>T		intergenic_region	MODIFIER	EPI_ISL_418367	12/03/2020	Canada/ON_PHL7513	North America	4458	0.653187
CHR_START-orf1ab	241	C	T	n.241C>T		intergenic_region	MODIFIER	EPI_ISL_450760	30/03/2020	USA/MN-MDH-291	North America	4458	0.653187
CHR_START-orf1ab	241	C	T	n.241C>T		intergenic_region	MODIFIER	EPI_ISL_430366	08/04/2020	USA/NY-NYUMC339	North America	4458	0.653187
CHR_START-orf1ab	241	C	T	n.241C>T		intergenic_region	MODIFIER	EPI_ISL_437863	05/04/2020	USA/WA-UW-6559	North America	4458	0.653187
CHR_START-orf1ab	241	C	T	n.241C>T		intergenic_region	MODIFIER	EPI_ISL_445135	01/04/2020	USA/LA-SR0280	North America	4458	0.653187
CHR_START-orf1ab	241	C	T	n.241C>T		intergenic_region	MODIFIER	EPI_ISL_450108	11/03/2020	USA/NY-PV09431	North America	4458	0.653187
CHR_START-orf1ab	241	C	T	n.241C>T		intergenic_region	MODIFIER	EPI_ISL_427487	01/04/2020	USA/NY-NYUMC192	North America	4458	0.653187
CHR_START-orf1ab	241	C	T	n.241C>T		intergenic_region	MODIFIER	EPI_ISL_437180	30/03/2020	USA/MI-MDHHS-SC20093	North America	4458	0.653187
CHR_START-orf1ab	241	C	T	n.241C>T		intergenic_region	MODIFIER	EPI_ISL_447191	15/03/2020	USA/MI-MDHHS-SC20221	North America	4458	0.653187
CHR_START-orf1ab	241	C	T	n.241C>T		intergenic_region	MODIFIER	EPI_ISL_427546	14/03/2020	USA/NY-WCMP9B05P	North America	4458	0.653187
CHR_START-orf1ab	241	C	T	n.241C>T		intergenic_region	MODIFIER	EPI_ISL_438210	21/04/2020	USA/WA-S657	North America	4458	0.653187
CHR_START-orf1ab	241	C	T	n.241C>T		intergenic_region	MODIFIER	EPI_ISL_421729	18/03/2020	USA/NY-NYUMC117	North America	4458	0.653187
CHR_START-orf1ab	241	C	T	n.241C>T		intergenic_region	MODIFIER	EPI_ISL_435523	20/04/2020	USA/NY-NYUMC457	North America	4458	0.653187
CHR_START-orf1ab	241	C	T	n.241C>T		intergenic_region	MODIFIER	EPI_ISL_450163	20/03/2020	USA/NY-PV09491	North America	4458	0.653187
CHR_START-orf1ab	241	C	T	n.241C>T		intergenic_region	MODIFIER	EPI_ISL_434311	24/03/2020	USA/WA-S551	North America	4458	0.653187
CHR_START-orf1ab	241	C	T	n.241C>T		intergenic_region	MODIFIER	EPI_ISL_434751	09/03/2020	USA/TX-HMH042	North America	4458	0.653187
CHR_START-orf1ab	241	C	T	n.241C>T		intergenic_region	MODIFIER	EPI_ISL_430368	08/04/2020	USA/NY-NYUMC341	North America	4458	0.653187
CHR_START-orf1ab	241	C	T	n.241C>T		intergenic_region	MODIFIER	EPI_ISL_420813	27/03/2020	USA/UT-0300	North America	4458	0.653187
CHR_START-orf1ab	241	C	T	n.241C>T		intergenic_region	MODIFIER	EPI_ISL_427547	14/03/2020	USA/NY-WCMP9B06P	North America	4458	0.653187
CHR_START-orf1ab	241	C	T	n.241C>T		intergenic_region	MODIFIER	EPI_ISL_428751	09/04/2020	USA/CT-Yale-110	North America	4458	0.653187
CHR_START-orf1ab	241	C	T	n.241C>T		intergenic_region	MODIFIER	EPI_ISL_421730	18/03/2020	USA/NY-NYUMC118	North America	4458	0.653187
CHR_START-orf1ab	241	C	T	n.241C>T		intergenic_region	MODIFIER	EPI_ISL_418844	12/03/2020	Canada/BC_7493713	North America	4458	0.653187
CHR_START-orf1ab	241	C	T	n.241C>T		intergenic_region	MODIFIER	EPI_ISL_438212	21/04/2020	USA/WA-S659	North America	4458	0.653187
CHR_START-orf1ab	241	C	T	n.241C>T		intergenic_region	MODIFIER	EPI_ISL_450648	13/04/2020	Canada/QC-AL5	North America	4458	0.653187
CHR_START-orf1ab	241	C	T	n.241C>T		intergenic_region	MODIFIER	EPI_ISL_435377	02/04/2020	USA/UT-0544	North America	4458	0.653187
CHR_START-orf1ab	241	C	T	n.241C>T		intergenic_region	MODIFIER	EPI_ISL_434601	08/04/2020	USA/VA-DCLS-0109	North America	4458	0.653187
CHR_START-orf1ab	241	C	T	n.241C>T		intergenic_region	MODIFIER	EPI_ISL_427602	16/03/2020	USA/NY-WCMP12C09P	North America	4458	0.653187
CHR_START-orf1ab	241	C	T	n.241C>T		intergenic_region	MODIFIER	EPI_ISL_420814	27/03/2020	USA/UT-0301	North America	4458	0.653187
CHR_START-orf1ab	241	C	T	n.241C>T		intergenic_region	MODIFIER	EPI_ISL_436943	04/04/2020	USA/LA-BIE-075	North America	4458	0.653187
CHR_START-orf1ab	241	C	T	n.241C>T		intergenic_region	MODIFIER	EPI_ISL_450000	16/04/2020	USA/WA-S830	North America	4458	0.653187
CHR_START-orf1ab	241	C	T	n.241C>T		intergenic_region	MODIFIER	EPI_ISL_427491	01/04/2020	USA/NY-NYUMC196	North America	4458	0.653187
CHR_START-orf1ab	241	C	T	n.241C>T		intergenic_region	MODIFIER	EPI_ISL_434820	20/03/2020	USA/TX-HMH0119	North America	4458	0.653187
CHR_START-orf1ab	241	C	T	n.241C>T		intergenic_region	MODIFIER	EPI_ISL_428758	03/04/2020	USA/NY-NYUMC244	North America	4458	0.653187
CHR_START-orf1ab	241	C	T	n.241C>T		intergenic_region	MODIFIER	EPI_ISL_422497	19/03/2020	USA/NY-PV09122	North America	4458	0.653187
CHR_START-orf1ab	241	C	T	n.241C>T		intergenic_region	MODIFIER	EPI_ISL_426053	30/03/2020	USA/CT-UW-4346	North America	4458	0.653187
CHR_START-orf1ab	241	C	T	n.241C>T		intergenic_region	MODIFIER	EPI_ISL_435004	01/04/2020	USA/TX-HMH0421	North America	4458	0.653187
CHR_START-orf1ab	241	C	T	n.241C>T		intergenic_region	MODIFIER	EPI_ISL_421733	18/03/2020	USA/NY-NYUMC121	North America	4458	0.653187
CHR_START-orf1ab	241	C	T	n.241C>T		intergenic_region	MODIFIER	EPI_ISL_425162	30/03/2020	USA/WI-UW-105	North America	4458	0.653187
CHR_START-orf1ab	241	C	T	n.241C>T		intergenic_region	MODIFIER	EPI_ISL_444667	30/03/2020	USA/NY-NYUMC550	North America	4458	0.653187
CHR_START-orf1ab	241	C	T	n.241C>T		intergenic_region	MODIFIER	EPI_ISL_444615	03/04/2020	USA/NY-NYUMC498	North America	4458	0.653187
CHR_START-orf1ab	241	C	T	n.241C>T		intergenic_region	MODIFIER	EPI_ISL_435554	25/04/2020	USA/LA-EVTL016	North America	4458	0.653187
CHR_START-orf1ab	241	C	T	n.241C>T		intergenic_region	MODIFIER	EPI_ISL_437867	02/04/2020	USA/CT-UW-6568	North America	4458	0.653187
CHR_START-orf1ab	241	C	T	n.241C>T		intergenic_region	MODIFIER	EPI_ISL_450447	29/03/2020	USA/CA-CZB-1198	North America	4458	0.653187
CHR_START-orf1ab	241	C	T	n.241C>T		intergenic_region	MODIFIER	EPI_ISL_437186	30/03/2020	USA/MI-MDHHS-SC20099	North America	4458	0.653187
CHR_START-orf1ab	241	C	T	n.241C>T		intergenic_region	MODIFIER	EPI_ISL_450868	11/04/2020	USA/FL-BPHL-0134	North America	4458	0.653187
CHR_START-orf1ab	241	C	T	n.241C>T		intergenic_region	MODIFIER	EPI_ISL_418849	13/03/2020	Canada/BC_8486790	North America	4458	0.653187
CHR_START-orf1ab	241	C	T	n.241C>T		intergenic_region	MODIFIER	EPI_ISL_450002	16/04/2020	USA/WA-S832	North America	4458	0.653187
CHR_START-orf1ab	241	C	T	n.241C>T		intergenic_region	MODIFIER	EPI_ISL_426428	08/03/2020	USA/NC_0025	North America	4458	0.653187
CHR_START-orf1ab	241	C	T	n.241C>T		intergenic_region	MODIFIER	EPI_ISL_420817	24/03/2020	USA/UT-0344	North America	4458	0.653187
CHR_START-orf1ab	241	C	T	n.241C>T		intergenic_region	MODIFIER	EPI_ISL_426105	24/03/2020	USA/WA-UW-2179	North America	4458	0.653187
CHR_START-orf1ab	241	C	T	n.241C>T		intergenic_region	MODIFIER	EPI_ISL_452135	09/03/2020	USA/IN-CDC-2005	North America	4458	0.653187
CHR_START-orf1ab	241	C	T	n.241C>T		intergenic_region	MODIFIER	EPI_ISL_427222	31/03/2020	USA/WA-UW-3964	North America	4458	0.653187
CHR_START-orf1ab	241	C	T	n.241C>T		intergenic_region	MODIFIER	EPI_ISL_444616	30/03/2020	USA/NY-NYUMC499	North America	4458	0.653187
CHR_START-orf1ab	241	C	T	n.241C>T		intergenic_region	MODIFIER	EPI_ISL_437528	19/04/2020	USA/OR-OHSU048-CV48	North America	4458	0.653187
CHR_START-orf1ab	241	C	T	n.241C>T		intergenic_region	MODIFIER	EPI_ISL_427494	01/04/2020	USA/NY-NYUMC199	North America	4458	0.653187
CHR_START-orf1ab	241	C	T	n.241C>T		intergenic_region	MODIFIER	EPI_ISL_450872	12/04/2020	USA/FL-BPHL-0138	North America	4458	0.653187
CHR_START-orf1ab	241	C	T	n.241C>T		intergenic_region	MODIFIER	EPI_ISL_450871	11/04/2020	USA/FL-BPHL-0137	North America	4458	0.653187
CHR_START-orf1ab	241	C	T	n.241C>T		intergenic_region	MODIFIER	EPI_ISL_450593	24/03/2020	USA/MI-MDHHS-SC20382	North America	4458	0.653187
CHR_START-orf1ab	241	C	T	n.241C>T		intergenic_region	MODIFIER	EPI_ISL_447059	15/03/2020	USA/MI-MDHHS-SC20260	North America	4458	0.653187
CHR_START-orf1ab	241	C	T	n.241C>T		intergenic_region	MODIFIER	EPI_ISL_450770	20/03/2020	USA/MN-MDH-305	North America	4458	0.653187
CHR_START-orf1ab	241	C	T	n.241C>T		intergenic_region	MODIFIER	EPI_ISL_449999	14/04/2020	USA/WA-S829	North America	4458	0.653187
CHR_START-orf1ab	241	C	T	n.241C>T		intergenic_region	MODIFIER	EPI_ISL_434228	05/04/2020	USA/WA-S468	North America	4458	0.653187
CHR_START-orf1ab	241	C	T	n.241C>T		intergenic_region	MODIFIER	EPI_ISL_421415	13/03/2020	USA/NY-PV08472	North America	4458	0.653187
CHR_START-orf1ab	241	C	T	n.241C>T		intergenic_region	MODIFIER	EPI_ISL_430969	02/04/2020	USA/WA-UW-6335	North America	4458	0.653187
CHR_START-orf1ab	241	C	T	n.241C>T		intergenic_region	MODIFIER	EPI_ISL_427608	16/03/2020	USA/NY-WCMP12E09P	North America	4458	0.653187
CHR_START-orf1ab	241	C	T	n.241C>T		intergenic_region	MODIFIER	EPI_ISL_421320	25/03/2020	USA/WI-UW-62	North America	4458	0.653187
CHR_START-orf1ab	241	C	T	n.241C>T		intergenic_region	MODIFIER	EPI_ISL_444077	30/04/2020	USA/CA-CZB-1119	North America	4458	0.653187
CHR_START-orf1ab	241	C	T	n.241C>T		intergenic_region	MODIFIER	EPI_ISL_444552	18/03/2020	USA/IL-NM056	North America	4458	0.653187
CHR_START-orf1ab	241	C	T	n.241C>T		intergenic_region	MODIFIER	EPI_ISL_436837	23/03/2020	USA/MI-MDHHS-SC20108	North America	4458	0.653187
CHR_START-orf1ab	241	C	T	n.241C>T		intergenic_region	MODIFIER	EPI_ISL_435558	24/04/2020	USA/LA-EVTL020	North America	4458	0.653187
CHR_START-orf1ab	241	C	T	n.241C>T		intergenic_region	MODIFIER	EPI_ISL_447220	21/03/2020	USA/MI-MDHHS-SC20250	North America	4458	0.653187
CHR_START-orf1ab	241	C	T	n.241C>T		intergenic_region	MODIFIER	EPI_ISL_444772	10/04/2020	USA/NY-NYUMC655	North America	4458	0.653187
CHR_START-orf1ab	241	C	T	n.241C>T		intergenic_region	MODIFIER	EPI_ISL_437873	31/03/2020	USA/AK-PHL087	North America	4458	0.653187
CHR_START-orf1ab	241	C	T	n.241C>T		intergenic_region	MODIFIER	EPI_ISL_430971	02/04/2020	USA/CT-UW-6362	North America	4458	0.653187
CHR_START-orf1ab	241	C	T	n.241C>T		intergenic_region	MODIFIER	EPI_ISL_427278	22/03/2020	USA/MN-MDH-138	North America	4458	0.653187
CHR_START-orf1ab	241	C	T	n.241C>T		intergenic_region	MODIFIER	EPI_ISL_434229	05/04/2020	USA/WA-S469	North America	4458	0.653187
CHR_START-orf1ab	241	C	T	n.241C>T		intergenic_region	MODIFIER	EPI_ISL_450008	22/03/2020	USA/NY-PV09316	North America	4458	0.653187
CHR_START-orf1ab	241	C	T	n.241C>T		intergenic_region	MODIFIER	EPI_ISL_427611	16/03/2020	USA/NY-WCMP12F03P	North America	4458	0.653187
CHR_START-orf1ab	241	C	T	n.241C>T		intergenic_region	MODIFIER	EPI_ISL_421434	17/03/2020	USA/NY-PV08500	North America	4458	0.653187
CHR_START-orf1ab	241	C	T	n.241C>T		intergenic_region	MODIFIER	EPI_ISL_426365	12/03/2020	Mexico/CDMX-INCMNSZ_05	North America	4458	0.653187
CHR_START-orf1ab	241	C	T	n.241C>T		intergenic_region	MODIFIER	EPI_ISL_426507	18/03/2020	USA/AZ-TG268360	North America	4458	0.653187
CHR_START-orf1ab	241	C	T	n.241C>T		intergenic_region	MODIFIER	EPI_ISL_435510	14/04/2020	USA/NY-NYUMC443	North America	4458	0.653187
CHR_START-orf1ab	241	C	T	n.241C>T		intergenic_region	MODIFIER	EPI_ISL_430362	08/04/2020	USA/NY-NYUMC335	North America	4458	0.653187
CHR_START-orf1ab	241	C	T	n.241C>T		intergenic_region	MODIFIER	EPI_ISL_430324	10/04/2020	USA/NY-NYUMC297	North America	4458	0.653187
CHR_START-orf1ab	241	C	T	n.241C>T		intergenic_region	MODIFIER	EPI_ISL_436950	06/04/2020	USA/LA-BIE-082	North America	4458	0.653187
CHR_START-orf1ab	241	C	T	n.241C>T		intergenic_region	MODIFIER	EPI_ISL_428765	03/04/2020	USA/NY-NYUMC251	North America	4458	0.653187
CHR_START-orf1ab	241	C	T	n.241C>T		intergenic_region	MODIFIER	EPI_ISL_450540	14/03/2020	USA/UT-03473	North America	4458	0.653187
CHR_START-orf1ab	241	C	T	n.241C>T		intergenic_region	MODIFIER	EPI_ISL_424917	06/03/2020	USA/MA_3623	North America	4458	0.653187
CHR_START-orf1ab	241	C	T	n.241C>T		intergenic_region	MODIFIER	EPI_ISL_420824	26/03/2020	USA/UT-0352	North America	4458	0.653187
CHR_START-orf1ab	241	C	T	n.241C>T		intergenic_region	MODIFIER	EPI_ISL_428766	03/04/2020	USA/NY-NYUMC252	North America	4458	0.653187
CHR_START-orf1ab	241	C	T	n.241C>T		intergenic_region	MODIFIER	EPI_ISL_451239	04/05/2020	USA/LA-EVTL078	North America	4458	0.653187
CHR_START-orf1ab	241	C	T	n.241C>T		intergenic_region	MODIFIER	EPI_ISL_437153	23/03/2020	USA/MI-MDHHS-SC20066	North America	4458	0.653187
CHR_START-orf1ab	241	C	T	n.241C>T		intergenic_region	MODIFIER	EPI_ISL_436056	09/03/2020	USA/NY-SURV0175	North America	4458	0.653187
CHR_START-orf1ab	241	C	T	n.241C>T		intergenic_region	MODIFIER	EPI_ISL_447224	08/04/2020	USA/MI-MDHHS-SC20254	North America	4458	0.653187
CHR_START-orf1ab	241	C	T	n.241C>T		intergenic_region	MODIFIER	EPI_ISL_435387	06/04/2020	USA/UT-0886	North America	4458	0.653187
CHR_START-orf1ab	241	C	T	n.241C>T		intergenic_region	MODIFIER	EPI_ISL_424918	06/03/2020	USA/MA_3626	North America	4458	0.653187
CHR_START-orf1ab	241	C	T	n.241C>T		intergenic_region	MODIFIER	EPI_ISL_437581	21/03/2020	USA/CA-SR0205	North America	4458	0.653187
CHR_START-orf1ab	241	C	T	n.241C>T		intergenic_region	MODIFIER	EPI_ISL_435388	05/04/2020	USA/UT-0887	North America	4458	0.653187
CHR_START-orf1ab	241	C	T	n.241C>T		intergenic_region	MODIFIER	EPI_ISL_444776	18/03/2020	USA/NY-NYUMC659	North America	4458	0.653187
CHR_START-orf1ab	241	C	T	n.241C>T		intergenic_region	MODIFIER	EPI_ISL_424899	07/03/2020	USA/IA_6391	North America	4458	0.653187
CHR_START-orf1ab	241	C	T	n.241C>T		intergenic_region	MODIFIER	EPI_ISL_438224	26/03/2020	USA/MD-HP00028	North America	4458	0.653187
CHR_START-orf1ab	241	C	T	n.241C>T		intergenic_region	MODIFIER	EPI_ISL_437413	11/04/2020	USA/VA-DCLS-0198	North America	4458	0.653187
CHR_START-orf1ab	241	C	T	n.241C>T		intergenic_region	MODIFIER	EPI_ISL_429017	25/03/2020	USA/CA-CZB030	North America	4458	0.653187
CHR_START-orf1ab	241	C	T	n.241C>T		intergenic_region	MODIFIER	EPI_ISL_422489	21/03/2020	USA/NY-PV09057	North America	4458	0.653187
CHR_START-orf1ab	241	C	T	n.241C>T		intergenic_region	MODIFIER	EPI_ISL_450776	30/03/2020	USA/MN-MDH-318	North America	4458	0.653187
CHR_START-orf1ab	241	C	T	n.241C>T		intergenic_region	MODIFIER	EPI_ISL_437360	21/03/2020	USA/MN-MDH-115	North America	4458	0.653187
CHR_START-orf1ab	241	C	T	n.241C>T		intergenic_region	MODIFIER	EPI_ISL_445035	28/04/2020	USA/FL-BPHL-0092	North America	4458	0.653187
CHR_START-orf1ab	241	C	T	n.241C>T		intergenic_region	MODIFIER	EPI_ISL_450124	19/03/2020	USA/NY-PV09450	North America	4458	0.653187
CHR_START-orf1ab	241	C	T	n.241C>T		intergenic_region	MODIFIER	EPI_ISL_445031	28/04/2020	USA/FL-BPHL-0088	North America	4458	0.653187
CHR_START-orf1ab	241	C	T	n.241C>T		intergenic_region	MODIFIER	EPI_ISL_418837	10/03/2020	Canada/BC_6129127	North America	4458	0.653187
CHR_START-orf1ab	241	C	T	n.241C>T		intergenic_region	MODIFIER	EPI_ISL_427560	15/03/2020	USA/NY-WCMP10B11P	North America	4458	0.653187
CHR_START-orf1ab	241	C	T	n.241C>T		intergenic_region	MODIFIER	EPI_ISL_451475	26/03/2020	USA/NY-NYUMC761	North America	4458	0.653187
CHR_START-orf1ab	241	C	T	n.241C>T		intergenic_region	MODIFIER	EPI_ISL_438208	16/04/2020	USA/WA-S655	North America	4458	0.653187
CHR_START-orf1ab	241	C	T	n.241C>T		intergenic_region	MODIFIER	EPI_ISL_430057	03/04/2020	USA/UT-0510	North America	4458	0.653187
CHR_START-orf1ab	241	C	T	n.241C>T		intergenic_region	MODIFIER	EPI_ISL_451459	20/03/2020	USA/NY-NYUMC744	North America	4458	0.653187
CHR_START-orf1ab	241	C	T	n.241C>T		intergenic_region	MODIFIER	EPI_ISL_450013	18/03/2020	USA/NY-PV09324	North America	4458	0.653187
CHR_START-orf1ab	241	C	T	n.241C>T		intergenic_region	MODIFIER	EPI_ISL_428771	05/04/2020	USA/NY-NYUMC257	North America	4458	0.653187
CHR_START-orf1ab	241	C	T	n.241C>T		intergenic_region	MODIFIER	EPI_ISL_426064	27/03/2020	USA/ID-UW-4355	North America	4458	0.653187
CHR_START-orf1ab	241	C	T	n.241C>T		intergenic_region	MODIFIER	EPI_ISL_428990	28/03/2020	USA/CA-CZB0104	North America	4458	0.653187
CHR_START-orf1ab	241	C	T	n.241C>T		intergenic_region	MODIFIER	EPI_ISL_429011	08/04/2020	USA/CA-CZB0147	North America	4458	0.653187
CHR_START-orf1ab	241	C	T	n.241C>T		intergenic_region	MODIFIER	EPI_ISL_421330	25/03/2020	USA/WI-UW-72	North America	4458	0.653187
CHR_START-orf1ab	241	C	T	n.241C>T		intergenic_region	MODIFIER	EPI_ISL_451477	20/03/2020	USA/NY-NYUMC763	North America	4458	0.653187
CHR_START-orf1ab	241	C	T	n.241C>T		intergenic_region	MODIFIER	EPI_ISL_427286	23/03/2020	USA/MN-MDH-147	North America	4458	0.653187
CHR_START-orf1ab	241	C	T	n.241C>T		intergenic_region	MODIFIER	EPI_ISL_416671	12/03/2020	USA/WA-UW133	North America	4458	0.653187
CHR_START-orf1ab	241	C	T	n.241C>T		intergenic_region	MODIFIER	EPI_ISL_429052	23/03/2020	USA/CA-CZB0714	North America	4458	0.653187
CHR_START-orf1ab	241	C	T	n.241C>T		intergenic_region	MODIFIER	EPI_ISL_447228	17/03/2020	USA/MI-MDHHS-SC20258	North America	4458	0.653187
CHR_START-orf1ab	241	C	T	n.241C>T		intergenic_region	MODIFIER	EPI_ISL_445150	08/04/2020	USA/LA-SR0295	North America	4458	0.653187
CHR_START-orf1ab	241	C	T	n.241C>T		intergenic_region	MODIFIER	EPI_ISL_422493	19/03/2020	USA/NY-PV09118	North America	4458	0.653187
CHR_START-orf1ab	241	C	T	n.241C>T		intergenic_region	MODIFIER	EPI_ISL_434237	05/04/2020	USA/WA-S477	North America	4458	0.653187
CHR_START-orf1ab	241	C	T	n.241C>T		intergenic_region	MODIFIER	EPI_ISL_435550	25/04/2020	USA/LA-EVTL012	North America	4458	0.653187
CHR_START-orf1ab	241	C	T	n.241C>T		intergenic_region	MODIFIER	EPI_ISL_444680	30/03/2020	USA/NY-NYUMC563	North America	4458	0.653187
CHR_START-orf1ab	241	C	T	n.241C>T		intergenic_region	MODIFIER	EPI_ISL_421602	21/03/2020	USA/NY-PV09032	North America	4458	0.653187
CHR_START-orf1ab	241	C	T	n.241C>T		intergenic_region	MODIFIER	EPI_ISL_434294	25/03/2020	USA/WA-S534	North America	4458	0.653187
CHR_START-orf1ab	241	C	T	n.241C>T		intergenic_region	MODIFIER	EPI_ISL_421311	18/03/2020	USA/WI-UW-53	North America	4458	0.653187
CHR_START-orf1ab	241	C	T	n.241C>T		intergenic_region	MODIFIER	EPI_ISL_427441	13/04/2020	USA/WI-UW-134	North America	4458	0.653187
CHR_START-orf1ab	241	C	T	n.241C>T		intergenic_region	MODIFIER	EPI_ISL_444663	31/03/2020	USA/NY-NYUMC546	North America	4458	0.653187
CHR_START-orf1ab	241	C	T	n.241C>T		intergenic_region	MODIFIER	EPI_ISL_434122	26/03/2020	USA/WA-S362	North America	4458	0.653187
CHR_START-orf1ab	241	C	T	n.241C>T		intergenic_region	MODIFIER	EPI_ISL_434240	05/04/2020	USA/WA-S480	North America	4458	0.653187
CHR_START-orf1ab	241	C	T	n.241C>T		intergenic_region	MODIFIER	EPI_ISL_450587	15/03/2020	USA/MI-MDHHS-SC20376	North America	4458	0.653187
CHR_START-orf1ab	241	C	T	n.241C>T		intergenic_region	MODIFIER	EPI_ISL_430332	30/03/2020	USA/NY-NYUMC305	North America	4458	0.653187
CHR_START-orf1ab	241	C	T	n.241C>T		intergenic_region	MODIFIER	EPI_ISL_427565	15/03/2020	USA/NY-WCMP10C11P	North America	4458	0.653187
CHR_START-orf1ab	241	C	T	n.241C>T		intergenic_region	MODIFIER	EPI_ISL_451293	06/05/2020	USA/LA-EVTL132	North America	4458	0.653187
CHR_START-orf1ab	241	C	T	n.241C>T		intergenic_region	MODIFIER	EPI_ISL_437589	24/03/2020	USA/CA-SR0192	North America	4458	0.653187
CHR_START-orf1ab	241	C	T	n.241C>T		intergenic_region	MODIFIER	EPI_ISL_450550	07/04/2020	USA/UT-03694	North America	4458	0.653187
CHR_START-orf1ab	241	C	T	n.241C>T		intergenic_region	MODIFIER	EPI_ISL_427444	09/04/2020	USA/WI-UW-137	North America	4458	0.653187
CHR_START-orf1ab	241	C	T	n.241C>T		intergenic_region	MODIFIER	EPI_ISL_450182	04/04/2020	USA/LA-SR0329	North America	4458	0.653187
CHR_START-orf1ab	241	C	T	n.241C>T		intergenic_region	MODIFIER	EPI_ISL_430980	03/04/2020	USA/WA-UW-6417	North America	4458	0.653187
CHR_START-orf1ab	241	C	T	n.241C>T		intergenic_region	MODIFIER	EPI_ISL_417376	15/03/2020	USA/WA-UW227	North America	4458	0.653187
CHR_START-orf1ab	241	C	T	n.241C>T		intergenic_region	MODIFIER	EPI_ISL_428316	25/03/2020	USA/WI-UW-220	North America	4458	0.653187
CHR_START-orf1ab	241	C	T	n.241C>T		intergenic_region	MODIFIER	EPI_ISL_416674	11/03/2020	USA/WA-UW136	North America	4458	0.653187
CHR_START-orf1ab	241	C	T	n.241C>T		intergenic_region	MODIFIER	EPI_ISL_450019	18/03/2020	USA/NY-PV09330	North America	4458	0.653187
CHR_START-orf1ab	241	C	T	n.241C>T		intergenic_region	MODIFIER	EPI_ISL_450131	19/03/2020	USA/NY-PV09457	North America	4458	0.653187
CHR_START-orf1ab	241	C	T	n.241C>T		intergenic_region	MODIFIER	EPI_ISL_428776	05/04/2020	USA/NY-NYUMC262	North America	4458	0.653187
CHR_START-orf1ab	241	C	T	n.241C>T		intergenic_region	MODIFIER	EPI_ISL_430025	17/03/2020	USA/UT-074	North America	4458	0.653187
CHR_START-orf1ab	241	C	T	n.241C>T		intergenic_region	MODIFIER	EPI_ISL_424274	22/03/2020	USA/WA-UW-1824	North America	4458	0.653187
CHR_START-orf1ab	241	C	T	n.241C>T		intergenic_region	MODIFIER	EPI_ISL_424204	20/03/2020	USA/WA-UW-1698	North America	4458	0.653187
CHR_START-orf1ab	241	C	T	n.241C>T		intergenic_region	MODIFIER	EPI_ISL_424239	21/03/2020	USA/WA-UW-1750	North America	4458	0.653187
CHR_START-orf1ab	241	C	T	n.241C>T		intergenic_region	MODIFIER	EPI_ISL_427627	01/04/2020	USA/NY-NYUMC227	North America	4458	0.653187
CHR_START-orf1ab	241	C	T	n.241C>T		intergenic_region	MODIFIER	EPI_ISL_436740	18/03/2020	USA/NY-NYUMC492	North America	4458	0.653187
CHR_START-orf1ab	241	C	T	n.241C>T		intergenic_region	MODIFIER	EPI_ISL_430026	16/03/2020	USA/UT-075	North America	4458	0.653187
CHR_START-orf1ab	241	C	T	n.241C>T		intergenic_region	MODIFIER	EPI_ISL_422498	19/03/2020	USA/NY-PV09123	North America	4458	0.653187
CHR_START-orf1ab	241	C	T	n.241C>T		intergenic_region	MODIFIER	EPI_ISL_444580	19/03/2020	USA/IL-NM090	North America	4458	0.653187
CHR_START-orf1ab	241	C	T	n.241C>T		intergenic_region	MODIFIER	EPI_ISL_436464	07/04/2020	USA/AK-PHL152	North America	4458	0.653187
CHR_START-orf1ab	241	C	T	n.241C>T		intergenic_region	MODIFIER	EPI_ISL_429656	02/04/2020	USA/UN-UW-5172	North America	4458	0.653187
CHR_START-orf1ab	241	C	T	n.241C>T		intergenic_region	MODIFIER	EPI_ISL_421688	16/03/2020	USA/MN132-MDH132	North America	4458	0.653187
CHR_START-orf1ab	241	C	T	n.241C>T		intergenic_region	MODIFIER	EPI_ISL_445042	28/04/2020	USA/FL-BPHL-0099	North America	4458	0.653187
CHR_START-orf1ab	241	C	T	n.241C>T		intergenic_region	MODIFIER	EPI_ISL_444581	19/03/2020	USA/IL-NM091	North America	4458	0.653187
CHR_START-orf1ab	241	C	T	n.241C>T		intergenic_region	MODIFIER	EPI_ISL_450022	18/03/2020	USA/NY-PV09334	North America	4458	0.653187
CHR_START-orf1ab	241	C	T	n.241C>T		intergenic_region	MODIFIER	EPI_ISL_435397	21/04/2020	USA/WI-GMF-01535	North America	4458	0.653187
CHR_START-orf1ab	241	C	T	n.241C>T		intergenic_region	MODIFIER	EPI_ISL_428326	26/03/2020	USA/WI-UW-230	North America	4458	0.653187
CHR_START-orf1ab	241	C	T	n.241C>T		intergenic_region	MODIFIER	EPI_ISL_435572	24/04/2020	USA/LA-EVTL034	North America	4458	0.653187
CHR_START-orf1ab	241	C	T	n.241C>T		intergenic_region	MODIFIER	EPI_ISL_447905	29/04/2020	USA/FL-UF9	North America	4458	0.653187
CHR_START-orf1ab	241	C	T	n.241C>T		intergenic_region	MODIFIER	EPI_ISL_436895	28/04/2020	USA/WI-GMF-01999	North America	4458	0.653187
CHR_START-orf1ab	241	C	T	n.241C>T		intergenic_region	MODIFIER	EPI_ISL_438181	18/04/2020	USA/WA-S628	North America	4458	0.653187
CHR_START-orf1ab	241	C	T	n.241C>T		intergenic_region	MODIFIER	EPI_ISL_445044	28/04/2020	USA/FL-BPHL-0102	North America	4458	0.653187
CHR_START-orf1ab	241	C	T	n.241C>T		intergenic_region	MODIFIER	EPI_ISL_444634	30/03/2020	USA/NY-NYUMC517	North America	4458	0.653187
CHR_START-orf1ab	241	C	T	n.241C>T		intergenic_region	MODIFIER	EPI_ISL_434682	21/03/2020	USA/MD-HP00016	North America	4458	0.653187
CHR_START-orf1ab	241	C	T	n.241C>T		intergenic_region	MODIFIER	EPI_ISL_428998	28/03/2020	USA/CA-CZB084	North America	4458	0.653187
CHR_START-orf1ab	241	C	T	n.241C>T		intergenic_region	MODIFIER	EPI_ISL_436742	18/03/2020	USA/NY-NYUMC494	North America	4458	0.653187
CHR_START-orf1ab	241	C	T	n.241C>T		intergenic_region	MODIFIER	EPI_ISL_427512	03/04/2020	USA/NY-NYUMC217	North America	4458	0.653187
CHR_START-orf1ab	241	C	T	n.241C>T		intergenic_region	MODIFIER	EPI_ISL_428780	06/04/2020	USA/NY-NYUMC266	North America	4458	0.653187
CHR_START-orf1ab	241	C	T	n.241C>T		intergenic_region	MODIFIER	EPI_ISL_438236	17/03/2020	USA/MD-HP00079	North America	4458	0.653187
CHR_START-orf1ab	241	C	T	n.241C>T		intergenic_region	MODIFIER	EPI_ISL_430029	15/03/2020	USA/UT-078	North America	4458	0.653187
CHR_START-orf1ab	241	C	T	n.241C>T		intergenic_region	MODIFIER	EPI_ISL_447200	18/03/2020	USA/MI-MDHHS-SC20230	North America	4458	0.653187
CHR_START-orf1ab	241	C	T	n.241C>T		intergenic_region	MODIFIER	EPI_ISL_418196	14/03/2020	USA/NY-NYUMC11	North America	4458	0.653187
CHR_START-orf1ab	241	C	T	n.241C>T		intergenic_region	MODIFIER	EPI_ISL_418072	15/03/2020	USA/WA-UW287	North America	4458	0.653187
CHR_START-orf1ab	241	C	T	n.241C>T		intergenic_region	MODIFIER	EPI_ISL_434977	30/03/2020	USA/TX-HMH0390	North America	4458	0.653187
CHR_START-orf1ab	241	C	T	n.241C>T		intergenic_region	MODIFIER	EPI_ISL_437426	04/04/2020	USA/VA-DCLS-0211	North America	4458	0.653187
CHR_START-orf1ab	241	C	T	n.241C>T		intergenic_region	MODIFIER	EPI_ISL_451251	09/05/2020	USA/LA-EVTL090	North America	4458	0.653187
CHR_START-orf1ab	241	C	T	n.241C>T		intergenic_region	MODIFIER	EPI_ISL_450478	03/04/2020	USA/CA-CZB-1229	North America	4458	0.653187
CHR_START-orf1ab	241	C	T	n.241C>T		intergenic_region	MODIFIER	EPI_ISL_427451	06/04/2020	USA/WI-UW-144	North America	4458	0.653187
CHR_START-orf1ab	241	C	T	n.241C>T		intergenic_region	MODIFIER	EPI_ISL_420024	27/03/2020	USA/VA-DCLS-0043	North America	4458	0.653187
CHR_START-orf1ab	241	C	T	n.241C>T		intergenic_region	MODIFIER	EPI_ISL_420821	26/03/2020	USA/UT-0348	North America	4458	0.653187
CHR_START-orf1ab	241	C	T	n.241C>T		intergenic_region	MODIFIER	EPI_ISL_444536	16/03/2020	USA/IL-NM026	North America	4458	0.653187
CHR_START-orf1ab	241	C	T	n.241C>T		intergenic_region	MODIFIER	EPI_ISL_435526	20/04/2020	USA/NY-NYUMC460	North America	4458	0.653187
CHR_START-orf1ab	241	C	T	n.241C>T		intergenic_region	MODIFIER	EPI_ISL_435400	23/04/2020	USA/WI-GMF-01602	North America	4458	0.653187
CHR_START-orf1ab	241	C	T	n.241C>T		intergenic_region	MODIFIER	EPI_ISL_450026	24/03/2020	USA/NY-PV09338	North America	4458	0.653187
CHR_START-orf1ab	241	C	T	n.241C>T		intergenic_region	MODIFIER	EPI_ISL_426074	29/03/2020	USA/ID-UW-4448	North America	4458	0.653187
CHR_START-orf1ab	241	C	T	n.241C>T		intergenic_region	MODIFIER	EPI_ISL_421346	14/03/2020	USA/WY-WYPHL004	North America	4458	0.653187
CHR_START-orf1ab	241	C	T	n.241C>T		intergenic_region	MODIFIER	EPI_ISL_429003	08/04/2020	USA/CA-CZB0136	North America	4458	0.653187
CHR_START-orf1ab	241	C	T	n.241C>T		intergenic_region	MODIFIER	EPI_ISL_427191	27/03/2020	USA/WA-UW-3843	North America	4458	0.653187
CHR_START-orf1ab	241	C	T	n.241C>T		intergenic_region	MODIFIER	EPI_ISL_420026	27/03/2020	USA/VA-DCLS-0045	North America	4458	0.653187
CHR_START-orf1ab	241	C	T	n.241C>T		intergenic_region	MODIFIER	EPI_ISL_434979	31/03/2020	USA/TX-HMH0392	North America	4458	0.653187
CHR_START-orf1ab	241	C	T	n.241C>T		intergenic_region	MODIFIER	EPI_ISL_434742	11/03/2020	USA/TX-HMH033	North America	4458	0.653187
CHR_START-orf1ab	241	C	T	n.241C>T		intergenic_region	MODIFIER	EPI_ISL_428784	06/04/2020	USA/NY-NYUMC270	North America	4458	0.653187
CHR_START-orf1ab	241	C	T	n.241C>T		intergenic_region	MODIFIER	EPI_ISL_431019	27/03/2020	USA/AK-PHL074	North America	4458	0.653187
CHR_START-orf1ab	241	C	T	n.241C>T		intergenic_region	MODIFIER	EPI_ISL_435578	24/04/2020	USA/LA-EVTL040	North America	4458	0.653187
CHR_START-orf1ab	241	C	T	n.241C>T		intergenic_region	MODIFIER	EPI_ISL_422504	19/03/2020	USA/NY-PV09130	North America	4458	0.653187
CHR_START-orf1ab	241	C	T	n.241C>T		intergenic_region	MODIFIER	EPI_ISL_431080	02/03/2020	USA/CT-Yale-079	North America	4458	0.653187
CHR_START-orf1ab	241	C	T	n.241C>T		intergenic_region	MODIFIER	EPI_ISL_427515	18/03/2020	USA/NY-NYUMC220	North America	4458	0.653187
CHR_START-orf1ab	241	C	T	n.241C>T		intergenic_region	MODIFIER	EPI_ISL_428398	08/04/2020	USA/CT-Yale-095	North America	4458	0.653187
CHR_START-orf1ab	241	C	T	n.241C>T		intergenic_region	MODIFIER	EPI_ISL_451254	07/05/2020	USA/LA-EVTL093	North America	4458	0.653187
CHR_START-orf1ab	241	C	T	n.241C>T		intergenic_region	MODIFIER	EPI_ISL_420027	28/03/2020	USA/VA-DCLS-0046	North America	4458	0.653187
CHR_START-orf1ab	241	C	T	n.241C>T		intergenic_region	MODIFIER	EPI_ISL_450029	24/03/2020	USA/NY-PV09341	North America	4458	0.653187
CHR_START-orf1ab	241	C	T	n.241C>T		intergenic_region	MODIFIER	EPI_ISL_434194	28/03/2020	USA/WA-S434	North America	4458	0.653187
CHR_START-orf1ab	241	C	T	n.241C>T		intergenic_region	MODIFIER	EPI_ISL_445160	07/04/2020	USA/LA-SR0305	North America	4458	0.653187
CHR_START-orf1ab	241	C	T	n.241C>T		intergenic_region	MODIFIER	EPI_ISL_428767	05/04/2020	USA/NY-NYUMC253	North America	4458	0.653187
CHR_START-orf1ab	241	C	T	n.241C>T		intergenic_region	MODIFIER	EPI_ISL_450620	27/03/2020	USA/MI-MDHHS-SC20341	North America	4458	0.653187
CHR_START-orf1ab	241	C	T	n.241C>T		intergenic_region	MODIFIER	EPI_ISL_434798	19/03/2020	USA/TX-HMH093	North America	4458	0.653187
CHR_START-orf1ab	241	C	T	n.241C>T		intergenic_region	MODIFIER	EPI_ISL_444641	30/03/2020	USA/NY-NYUMC524	North America	4458	0.653187
CHR_START-orf1ab	241	C	T	n.241C>T		intergenic_region	MODIFIER	EPI_ISL_427518	18/03/2020	USA/NY-NYUMC223	North America	4458	0.653187
CHR_START-orf1ab	241	C	T	n.241C>T		intergenic_region	MODIFIER	EPI_ISL_430398	10/04/2020	USA/NY-NYUMC371	North America	4458	0.653187
CHR_START-orf1ab	241	C	T	n.241C>T		intergenic_region	MODIFIER	EPI_ISL_445127	01/04/2020	USA/LA-SR0272	North America	4458	0.653187
CHR_START-orf1ab	241	C	T	n.241C>T		intergenic_region	MODIFIER	EPI_ISL_434889	24/03/2020	USA/TX-HMH0214	North America	4458	0.653187
CHR_START-orf1ab	241	C	T	n.241C>T		intergenic_region	MODIFIER	EPI_ISL_444743	02/04/2020	USA/NY-NYUMC626	North America	4458	0.653187
CHR_START-orf1ab	241	C	T	n.241C>T		intergenic_region	MODIFIER	EPI_ISL_422561	22/03/2020	USA/NY-PV09308	North America	4458	0.653187
CHR_START-orf1ab	241	C	T	n.241C>T		intergenic_region	MODIFIER	EPI_ISL_436077	19/03/2020	USA/NY-SURV0982	North America	4458	0.653187
CHR_START-orf1ab	241	C	T	n.241C>T		intergenic_region	MODIFIER	EPI_ISL_450086	12/03/2020	USA/NY-PV09406	North America	4458	0.653187
CHR_START-orf1ab	241	C	T	n.241C>T		intergenic_region	MODIFIER	EPI_ISL_445117	14/03/2020	USA/CA-SR0136	North America	4458	0.653187
CHR_START-orf1ab	241	C	T	n.241C>T		intergenic_region	MODIFIER	EPI_ISL_428787	06/04/2020	USA/NY-NYUMC273	North America	4458	0.653187
CHR_START-orf1ab	241	C	T	n.241C>T		intergenic_region	MODIFIER	EPI_ISL_452144	29/04/2020	USA/CT-Yale-153	North America	4458	0.653187
CHR_START-orf1ab	241	C	T	n.241C>T		intergenic_region	MODIFIER	EPI_ISL_421351	11/03/2020	USA/NY-PV08122	North America	4458	0.653187
CHR_START-orf1ab	241	C	T	n.241C>T		intergenic_region	MODIFIER	EPI_ISL_437379	13/04/2020	USA/MN-MDH-517	North America	4458	0.653187
CHR_START-orf1ab	241	C	T	n.241C>T		intergenic_region	MODIFIER	EPI_ISL_449958	14/04/2020	USA/WA-S788	North America	4458	0.653187
CHR_START-orf1ab	241	C	T	n.241C>T		intergenic_region	MODIFIER	EPI_ISL_445036	28/04/2020	USA/FL-BPHL-0093	North America	4458	0.653187
CHR_START-orf1ab	241	C	T	n.241C>T		intergenic_region	MODIFIER	EPI_ISL_424984	11/03/2020	USA/MI-MDHHS-SC20006	North America	4458	0.653187
CHR_START-orf1ab	241	C	T	n.241C>T		intergenic_region	MODIFIER	EPI_ISL_434842	22/03/2020	USA/TX-HMH0143	North America	4458	0.653187
CHR_START-orf1ab	241	C	T	n.241C>T		intergenic_region	MODIFIER	EPI_ISL_450032	24/03/2020	USA/NY-PV09344	North America	4458	0.653187
CHR_START-orf1ab	241	C	T	n.241C>T		intergenic_region	MODIFIER	EPI_ISL_434690	17/03/2020	USA/MD-HP00015	North America	4458	0.653187
CHR_START-orf1ab	241	C	T	n.241C>T		intergenic_region	MODIFIER	EPI_ISL_435532	16/04/2020	USA/NY-NYUMC467	North America	4458	0.653187
CHR_START-orf1ab	241	C	T	n.241C>T		intergenic_region	MODIFIER	EPI_ISL_416523	14/03/2020	USA/WI-UW-03	North America	4458	0.653187
CHR_START-orf1ab	241	C	T	n.241C>T		intergenic_region	MODIFIER	EPI_ISL_447087	28/03/2020	USA/MI-MDHHS-SC20290	North America	4458	0.653187
CHR_START-orf1ab	241	C	T	n.241C>T		intergenic_region	MODIFIER	EPI_ISL_426549	26/03/2020	USA/AZ-TG271892	North America	4458	0.653187
CHR_START-orf1ab	241	C	T	n.241C>T		intergenic_region	MODIFIER	EPI_ISL_434759	16/03/2020	USA/TX-HMH050	North America	4458	0.653187
CHR_START-orf1ab	241	C	T	n.241C>T		intergenic_region	MODIFIER	EPI_ISL_434936	28/03/2020	USA/TX-HMH0324	North America	4458	0.653187
CHR_START-orf1ab	241	C	T	n.241C>T		intergenic_region	MODIFIER	EPI_ISL_447068	02/04/2020	USA/MI-MDHHS-SC20270	North America	4458	0.653187
CHR_START-orf1ab	241	C	T	n.241C>T		intergenic_region	MODIFIER	EPI_ISL_416691	13/03/2020	USA/WA-UW153	North America	4458	0.653187
CHR_START-orf1ab	241	C	T	n.241C>T		intergenic_region	MODIFIER	EPI_ISL_427582	15/03/2020	USA/NY-WCMP10H08P	North America	4458	0.653187
CHR_START-orf1ab	241	C	T	n.241C>T		intergenic_region	MODIFIER	EPI_ISL_434984	31/03/2020	USA/TX-HMH0397	North America	4458	0.653187
CHR_START-orf1ab	241	C	T	n.241C>T		intergenic_region	MODIFIER	EPI_ISL_437548	31/03/2020	USA/LA-SR0206	North America	4458	0.653187
CHR_START-orf1ab	241	C	T	n.241C>T		intergenic_region	MODIFIER	EPI_ISL_429014	08/04/2020	USA/CA-CZB0142	North America	4458	0.653187
CHR_START-orf1ab	241	C	T	n.241C>T		intergenic_region	MODIFIER	EPI_ISL_431086	11/04/2020	USA/CT-Yale-123	North America	4458	0.653187
CHR_START-orf1ab	241	C	T	n.241C>T		intergenic_region	MODIFIER	EPI_ISL_445120	02/04/2020	USA/LA-SR0265	North America	4458	0.653187
CHR_START-orf1ab	241	C	T	n.241C>T		intergenic_region	MODIFIER	EPI_ISL_424254	21/03/2020	USA/WA-UW-1796	North America	4458	0.653187
CHR_START-orf1ab	241	C	T	n.241C>T		intergenic_region	MODIFIER	EPI_ISL_434784	19/03/2020	USA/TX-HMH075	North America	4458	0.653187
CHR_START-orf1ab	241	C	T	n.241C>T		intergenic_region	MODIFIER	EPI_ISL_438140	01/04/2020	USA/WA-S587	North America	4458	0.653187
CHR_START-orf1ab	241	C	T	n.241C>T		intergenic_region	MODIFIER	EPI_ISL_435482	30/03/2020	USA/NY-NYUMC415	North America	4458	0.653187
CHR_START-orf1ab	241	C	T	n.241C>T		intergenic_region	MODIFIER	EPI_ISL_430427	13/04/2020	USA/NY-NYUMC400	North America	4458	0.653187
CHR_START-orf1ab	241	C	T	n.241C>T		intergenic_region	MODIFIER	EPI_ISL_436810	13/03/2020	USA/MI-MDHHS-SC20120	North America	4458	0.653187
CHR_START-orf1ab	241	C	T	n.241C>T		intergenic_region	MODIFIER	EPI_ISL_434847	22/03/2020	USA/TX-HMH0148	North America	4458	0.653187
CHR_START-orf1ab	241	C	T	n.241C>T		intergenic_region	MODIFIER	EPI_ISL_447090	01/04/2020	USA/MI-MDHHS-SC20293	North America	4458	0.653187
CHR_START-orf1ab	241	C	T	n.241C>T		intergenic_region	MODIFIER	EPI_ISL_419527	17/03/2020	USA/CT-Yale-039	North America	4458	0.653187
CHR_START-orf1ab	241	C	T	n.241C>T		intergenic_region	MODIFIER	EPI_ISL_434938	28/03/2020	USA/TX-HMH0326	North America	4458	0.653187
CHR_START-orf1ab	241	C	T	n.241C>T		intergenic_region	MODIFIER	EPI_ISL_437792	14/04/2020	USA/VA-DCLS-0159	North America	4458	0.653187
CHR_START-orf1ab	241	C	T	n.241C>T		intergenic_region	MODIFIER	EPI_ISL_417202	21/03/2020	USA/WI-UW-08	North America	4458	0.653187
CHR_START-orf1ab	241	C	T	n.241C>T		intergenic_region	MODIFIER	EPI_ISL_419712	10/03/2020	USA/VA-DCLS-0020	North America	4458	0.653187
CHR_START-orf1ab	241	C	T	n.241C>T		intergenic_region	MODIFIER	EPI_ISL_435536	20/04/2020	USA/NY-NYUMC471	North America	4458	0.653187
CHR_START-orf1ab	241	C	T	n.241C>T		intergenic_region	MODIFIER	EPI_ISL_435041	15/04/2020	USA/LA-EVTL08	North America	4458	0.653187
CHR_START-orf1ab	241	C	T	n.241C>T		intergenic_region	MODIFIER	EPI_ISL_431089	13/04/2020	USA/CT-Yale-127	North America	4458	0.653187
CHR_START-orf1ab	241	C	T	n.241C>T		intergenic_region	MODIFIER	EPI_ISL_434753	09/03/2020	USA/TX-HMH044	North America	4458	0.653187
CHR_START-orf1ab	241	C	T	n.241C>T		intergenic_region	MODIFIER	EPI_ISL_434940	28/03/2020	USA/TX-HMH0328	North America	4458	0.653187
CHR_START-orf1ab	241	C	T	n.241C>T		intergenic_region	MODIFIER	EPI_ISL_426085	25/03/2020	USA/WA-UW-2094	North America	4458	0.653187
CHR_START-orf1ab	241	C	T	n.241C>T		intergenic_region	MODIFIER	EPI_ISL_424340	24/03/2020	USA/WA-UW-2009	North America	4458	0.653187
[truncated: 163,528 more rows]

## Sheet: Table S3
Table S3: Genetic variants found with a frequency greater than 0.01 in each geographic area
Gene	Position in genome	Reference Allele	Alternative Allele	Nucleotidic Change	Amino Acid Change	Mutation type	Impact of mutation	Geographical area	Number of mutations in each geographic area	Mutation frequencies per geographic area
CHR_START-orf1ab	241	C	T	n.241C>T		intergenic_region	MODIFIER	Africa	180	0.841121
CHR_START-orf1ab	241	C	T	n.241C>T		intergenic_region	MODIFIER	Asia	740	0.350545
CHR_START-orf1ab	241	C	T	n.241C>T		intergenic_region	MODIFIER	Europe	11737	0.590541
CHR_START-orf1ab	241	C	T	n.241C>T		intergenic_region	MODIFIER	North America	4458	0.653187
CHR_START-orf1ab	241	C	T	n.241C>T		intergenic_region	MODIFIER	Oceania	762	0.479245
CHR_START-orf1ab	241	C	T	n.241C>T		intergenic_region	MODIFIER	South America	284	0.771739
orf1ab	313	C	T	c.48C>T	p.Leu16Leu	synonymous_variant	LOW	Asia	50	0.0236855
orf1ab	313	C	T	c.48C>T	p.Leu16Leu	synonymous_variant	LOW	South America	7	0.0190217
orf1ab	379	C	A	c.114C>A	p.Val38Val	synonymous_variant	LOW	North America	76	0.0111355
orf1ab	490	T	A	c.225T>A	p.Asp75Glu	missense_variant	MODERATE	North America	197	0.0288645
orf1ab	490	T	A	c.225T>A	p.Asp75Glu	missense_variant	MODERATE	Oceania	48	0.0301887
orf1ab	833	T	C	c.568T>C	p.Phe190Leu	missense_variant	MODERATE	North America	115	0.0168498
orf1ab	884	C	T	c.619C>T	p.Arg207Cys	missense_variant	MODERATE	Asia	29	0.0137376
orf1ab	895	A	G	c.630A>G	p.Lys210Lys	synonymous_variant	LOW	Asia	41	0.0194221
orf1ab	1059	C	T	c.794C>T	p.Thr265Ile	missense_variant	MODERATE	Africa	14	0.0654206
orf1ab	1059	C	T	c.794C>T	p.Thr265Ile	missense_variant	MODERATE	Asia	203	0.096163
orf1ab	1059	C	T	c.794C>T	p.Thr265Ile	missense_variant	MODERATE	Europe	1241	0.0624403
orf1ab	1059	C	T	c.794C>T	p.Thr265Ile	missense_variant	MODERATE	North America	3441	0.504176
orf1ab	1059	C	T	c.794C>T	p.Thr265Ile	missense_variant	MODERATE	Oceania	285	0.179245
orf1ab	1059	C	T	c.794C>T	p.Thr265Ile	missense_variant	MODERATE	South America	43	0.116848
orf1ab	1076	C	T	c.811C>T	p.Pro271Ser	missense_variant	MODERATE	Oceania	53	0.0333333
orf1ab	1319	G	A	c.1054G>A	p.Glu352Lys	missense_variant	MODERATE	South America	9	0.0244565
orf1ab	1368	T	C	c.1103T>C	p.Ile368Thr	missense_variant	MODERATE	Oceania	16	0.0100629
orf1ab	1397	G	A	c.1132G>A	p.Val378Ile	missense_variant	MODERATE	Asia	76	0.0360019
orf1ab	1397	G	A	c.1132G>A	p.Val378Ile	missense_variant	MODERATE	Oceania	112	0.0704403
orf1ab	1440	G	A	c.1175G>A	p.Gly392Asp	missense_variant	MODERATE	Europe	771	0.0387925
orf1ab	1440	G	A	c.1175G>A	p.Gly392Asp	missense_variant	MODERATE	Oceania	19	0.0119497
orf1ab	1917	C	T	c.1652C>T	p.Thr551Ile	missense_variant	MODERATE	North America	83	0.0121612
orf1ab	2388	C	T	c.2123C>T	p.Thr708Ile	missense_variant	MODERATE	South America	4	0.0108696
orf1ab	2416	C	T	c.2151C>T	p.Tyr717Tyr	synonymous_variant	LOW	Africa	11	0.0514019
orf1ab	2416	C	T	c.2151C>T	p.Tyr717Tyr	synonymous_variant	LOW	Europe	284	0.0142893
orf1ab	2416	C	T	c.2151C>T	p.Tyr717Tyr	synonymous_variant	LOW	North America	133	0.0194872
orf1ab	2416	C	T	c.2151C>T	p.Tyr717Tyr	synonymous_variant	LOW	Oceania	44	0.027673
orf1ab	2480	A	G	c.2215A>G	p.Ile739Val	missense_variant	MODERATE	Africa	3	0.0140187
orf1ab	2480	A	G	c.2215A>G	p.Ile739Val	missense_variant	MODERATE	Europe	925	0.0465409
orf1ab	2480	A	G	c.2215A>G	p.Ile739Val	missense_variant	MODERATE	Oceania	38	0.0238994
orf1ab	2558	C	T	c.2293C>T	p.Pro765Ser	missense_variant	MODERATE	Africa	3	0.0140187
orf1ab	2558	C	T	c.2293C>T	p.Pro765Ser	missense_variant	MODERATE	Europe	478	0.0240503
orf1ab	2558	C	T	c.2293C>T	p.Pro765Ser	missense_variant	MODERATE	Oceania	54	0.0339623
orf1ab	2891	G	A	c.2626G>A	p.Ala876Thr	missense_variant	MODERATE	Europe	548	0.0275723
orf1ab	2891	G	A	c.2626G>A	p.Ala876Thr	missense_variant	MODERATE	Oceania	20	0.0125786
orf1ab	2942	C	T	c.2677C>T	p.Leu893Leu	synonymous_variant	LOW	Asia	44	0.0208432
orf1ab	3037	C	T	c.2772C>T	p.Phe924Phe	synonymous_variant	LOW	Africa	181	0.845794
orf1ab	3037	C	T	c.2772C>T	p.Phe924Phe	synonymous_variant	LOW	Asia	762	0.360966
orf1ab	3037	C	T	c.2772C>T	p.Phe924Phe	synonymous_variant	LOW	Europe	12040	0.605786
orf1ab	3037	C	T	c.2772C>T	p.Phe924Phe	synonymous_variant	LOW	North America	4549	0.66652
orf1ab	3037	C	T	c.2772C>T	p.Phe924Phe	synonymous_variant	LOW	Oceania	947	0.595597
orf1ab	3037	C	T	c.2772C>T	p.Phe924Phe	synonymous_variant	LOW	South America	304	0.826087
orf1ab	3052	G	T	c.2787G>T	p.Glu929Asp	missense_variant	MODERATE	Africa	3	0.0140187
orf1ab	3096	C	T	c.2831C>T	p.Ser944Leu	missense_variant	MODERATE	Oceania	22	0.0138365
orf1ab	3177	C	T	c.2912C>T	p.Pro971Leu	missense_variant	MODERATE	North America	202	0.0295971
orf1ab	3177	C	T	c.2912C>T	p.Pro971Leu	missense_variant	MODERATE	Oceania	48	0.0301887
orf1ab	3245	A	T	c.2980A>T	p.Ser994Cys	missense_variant	MODERATE	Africa	8	0.0373832
orf1ab	3428	A	G	c.3163A>G	p.Thr1055Ala	missense_variant	MODERATE	Africa	6	0.0280374
orf1ab	3564	G	T	c.3299G>T	p.Gly1100Val	missense_variant	MODERATE	Oceania	62	0.0389937
orf1ab	4002	C	T	c.3737C>T	p.Thr1246Ile	missense_variant	MODERATE	Africa	14	0.0654206
orf1ab	4002	C	T	c.3737C>T	p.Thr1246Ile	missense_variant	MODERATE	South America	10	0.0271739
orf1ab	4390	G	T	c.4125G>T	p.Leu1375Phe	missense_variant	MODERATE	Asia	47	0.0222643
orf1ab	4402	T	C	c.4137T>C	p.Leu1379Leu	synonymous_variant	LOW	Asia	25	0.0118427
orf1ab	4540	C	T	c.4275C>T	p.Tyr1425Tyr	synonymous_variant	LOW	Oceania	101	0.063522
orf1ab	5062	G	T	c.4797G>T	p.Leu1599Phe	missense_variant	MODERATE	Asia	27	0.0127901
orf1ab	6040	C	T	c.5775C>T	p.Phe1925Phe	synonymous_variant	LOW	North America	128	0.0187546
orf1ab	6130	T	C	c.5865T>C	p.Leu1955Leu	synonymous_variant	LOW	Africa	10	0.046729
orf1ab	6310	C	A	c.6045C>A	p.Ser2015Arg	missense_variant	MODERATE	Asia	83	0.0393179
orf1ab	6312	C	A	c.6047C>A	p.Thr2016Lys	missense_variant	MODERATE	Asia	227	0.107532
orf1ab	6312	C	A	c.6047C>A	p.Thr2016Lys	missense_variant	MODERATE	Oceania	51	0.0320755
orf1ab	6525	C	T	c.6260C>T	p.Thr2087Ile	missense_variant	MODERATE	Africa	8	0.0373832
orf1ab	6723	C	T	c.6458C>T	p.Thr2153Ile	missense_variant	MODERATE	Oceania	25	0.0157233
orf1ab	6990	C	T	c.6725C>T	p.Ser2242Phe	missense_variant	MODERATE	Oceania	16	0.0100629
orf1ab	7438	T	C	c.7173T>C	p.Tyr2391Tyr	synonymous_variant	LOW	Oceania	93	0.0584906
orf1ab	7765	C	T	c.7500C>T	p.Ser2500Ser	synonymous_variant	LOW	Africa	3	0.0140187
orf1ab	8293	C	T	c.8028C>T	p.Thr2676Thr	synonymous_variant	LOW	Africa	16	0.0747664
orf1ab	8371	G	T	c.8106G>T	p.Gln2702His	missense_variant	MODERATE	Africa	4	0.0186916
orf1ab	8389	C	T	c.8124C>T	p.Asn2708Asn	synonymous_variant	LOW	South America	27	0.0733696
orf1ab	8394	C	T	c.8129C>T	p.Ala2710Val	missense_variant	MODERATE	Africa	3	0.0140187
orf1ab	8651	A	C	c.8386A>C	p.Met2796Leu	missense_variant	MODERATE	Africa	13	0.0607477
orf1ab	8653	G	T	c.8388G>T	p.Met2796Ile	missense_variant	MODERATE	Africa	3	0.0140187
orf1ab	8653	G	T	c.8388G>T	p.Met2796Ile	missense_variant	MODERATE	Asia	32	0.0151587
orf1ab	8655	C	T	c.8390C>T	p.Ser2797Phe	missense_variant	MODERATE	Africa	4	0.0186916
orf1ab	8782	C	T	c.8517C>T	p.Ser2839Ser	synonymous_variant	LOW	Africa	14	0.0654206
orf1ab	8782	C	T	c.8517C>T	p.Ser2839Ser	synonymous_variant	LOW	Asia	333	0.157745
orf1ab	8782	C	T	c.8517C>T	p.Ser2839Ser	synonymous_variant	LOW	Europe	315	0.0158491
orf1ab	8782	C	T	c.8517C>T	p.Ser2839Ser	synonymous_variant	LOW	North America	1553	0.227546
orf1ab	8782	C	T	c.8517C>T	p.Ser2839Ser	synonymous_variant	LOW	Oceania	266	0.167296
orf1ab	8782	C	T	c.8517C>T	p.Ser2839Ser	synonymous_variant	LOW	South America	35	0.0951087
orf1ab	9223	C	T	c.8958C>T	p.His2986His	synonymous_variant	LOW	Africa	3	0.0140187
orf1ab	9474	C	T	c.9209C>T	p.Ala3070Val	missense_variant	MODERATE	Africa	3	0.0140187
orf1ab	9477	T	A	c.9212T>A	p.Phe3071Tyr	missense_variant	MODERATE	Oceania	107	0.0672956
orf1ab	9477	T	A	c.9212T>A	p.Phe3071Tyr	missense_variant	MODERATE	South America	13	0.0353261
orf1ab	9598	C	T	c.9333C>T	p.Tyr3111Tyr	synonymous_variant	LOW	Asia	39	0.0184747
orf1ab	10097	G	A	c.9832G>A	p.Gly3278Ser	missense_variant	MODERATE	Africa	18	0.0841121
orf1ab	10097	G	A	c.9832G>A	p.Gly3278Ser	missense_variant	MODERATE	Europe	807	0.0406038
orf1ab	10097	G	A	c.9832G>A	p.Gly3278Ser	missense_variant	MODERATE	South America	8	0.0217391
orf1ab	10265	G	A	c.10000G>A	p.Gly3334Ser	missense_variant	MODERATE	South America	12	0.0326087
orf1ab	10319	C	T	c.10054C>T	p.Leu3352Phe	missense_variant	MODERATE	North America	94	0.0137729
orf1ab	10507	C	T	c.10242C>T	p.Asn3414Asn	synonymous_variant	LOW	South America	13	0.0353261
orf1ab	10582	C	T	c.10317C>T	p.Asp3439Asp	synonymous_variant	LOW	Africa	3	0.0140187
orf1ab	10851	C	T	c.10586C>T	p.Ala3529Val	missense_variant	MODERATE	Oceania	52	0.0327044
orf1ab	11083	G	T	c.10818G>T	p.Leu3606Phe	missense_variant	MODERATE	Africa	26	0.121495
orf1ab	11083	G	T	c.10818G>T	p.Leu3606Phe	missense_variant	MODERATE	Asia	454	0.215064
orf1ab	11083	G	T	c.10818G>T	p.Leu3606Phe	missense_variant	MODERATE	Europe	2246	0.113006
orf1ab	11083	G	T	c.10818G>T	p.Leu3606Phe	missense_variant	MODERATE	North America	257	0.0376557
orf1ab	11083	G	T	c.10818G>T	p.Leu3606Phe	missense_variant	MODERATE	Oceania	308	0.193711
orf1ab	11083	G	T	c.10818G>T	p.Leu3606Phe	missense_variant	MODERATE	South America	18	0.048913
orf1ab	11230	G	T	c.10965G>T	p.Met3655Ile	missense_variant	MODERATE	Africa	3	0.0140187
orf1ab	11535	G	T	c.11270G>T	p.Gly3757Val	missense_variant	MODERATE	Oceania	25	0.0157233
orf1ab	11572	C	T	c.11307C>T	p.Phe3769Phe	synonymous_variant	LOW	Africa	8	0.0373832
orf1ab	11916	C	T	c.11651C>T	p.Ser3884Leu	missense_variant	MODERATE	Asia	37	0.0175272
orf1ab	11916	C	T	c.11651C>T	p.Ser3884Leu	missense_variant	MODERATE	North America	322	0.0471795
orf1ab	11916	C	T	c.11651C>T	p.Ser3884Leu	missense_variant	MODERATE	South America	5	0.013587
orf1ab	12478	G	A	c.12213G>A	p.Met4071Ile	missense_variant	MODERATE	North America	95	0.0139194
orf1ab	13006	T	C	c.12741T>C	p.Ala4247Ala	synonymous_variant	LOW	Africa	4	0.0186916
orf1ab	13536	C	T	c.13271C>T	p.Thr4424Ile	missense_variant	MODERATE	Africa	13	0.0607477
orf1ab	13536	C	T	c.13271C>T	p.Thr4424Ile	missense_variant	MODERATE	South America	8	0.0217391
orf1ab	13620	C	T	c.13355C>T	p.Thr4452Met	missense_variant	MODERATE	Africa	3	0.0140187
orf1ab	13627	G	T	c.13362G>T	p.Met4454Ile	missense_variant	MODERATE	Oceania	23	0.0144654
orf1ab	13730	C	T	c.13465C>T	p.Leu4489Leu	synonymous_variant	LOW	Asia	240	0.11369
orf1ab	13730	C	T	c.13465C>T	p.Leu4489Leu	synonymous_variant	LOW	Oceania	52	0.0327044
orf1ab	13929	T	C	c.13664T>C	p.Met4555Thr	missense_variant	MODERATE	Asia	28	0.0132639
orf1ab	13951	A	G	c.13686A>G	p.Ile4562Met	missense_variant	MODERATE	Africa	10	0.046729
orf1ab	14408	C	T	c.14143C>T	p.Leu4715Leu	synonymous_variant	LOW	Africa	182	0.850467
orf1ab	14408	C	T	c.14143C>T	p.Leu4715Leu	synonymous_variant	LOW	Asia	763	0.36144
orf1ab	14408	C	T	c.14143C>T	p.Leu4715Leu	synonymous_variant	LOW	Europe	12268	0.617258
orf1ab	14408	C	T	c.14143C>T	p.Leu4715Leu	synonymous_variant	LOW	North America	4587	0.672088
orf1ab	14408	C	T	c.14143C>T	p.Leu4715Leu	synonymous_variant	LOW	Oceania	942	0.592453
orf1ab	14408	C	T	c.14143C>T	p.Leu4715Leu	synonymous_variant	LOW	South America	308	0.836957
orf1ab	14724	C	T	c.14459C>T	p.Ser4820Phe	missense_variant	MODERATE	Asia	30	0.0142113
orf1ab	14786	C	T	c.14521C>T	p.Leu4841Leu	synonymous_variant	LOW	Europe	240	0.0120755
orf1ab	14805	C	T	c.14540C>T	p.Thr4847Ile	missense_variant	MODERATE	Africa	6	0.0280374
orf1ab	14805	C	T	c.14540C>T	p.Thr4847Ile	missense_variant	MODERATE	Asia	47	0.0222643
orf1ab	14805	C	T	c.14540C>T	p.Thr4847Ile	missense_variant	MODERATE	Europe	2199	0.110642
orf1ab	14805	C	T	c.14540C>T	p.Thr4847Ile	missense_variant	MODERATE	North America	140	0.0205128
orf1ab	14805	C	T	c.14540C>T	p.Thr4847Ile	missense_variant	MODERATE	Oceania	249	0.156604
orf1ab	14805	C	T	c.14540C>T	p.Thr4847Ile	missense_variant	MODERATE	South America	24	0.0652174
orf1ab	15166	T	C	c.14901T>C	p.Tyr4967Tyr	synonymous_variant	LOW	Oceania	31	0.0194969
orf1ab	15277	C	T	c.15012C>T	p.Leu5004Leu	synonymous_variant	LOW	Africa	4	0.0186916
orf1ab	15324	C	T	c.15059C>T	p.Thr5020Ile	missense_variant	MODERATE	Africa	87	0.406542
orf1ab	15324	C	T	c.15059C>T	p.Thr5020Ile	missense_variant	MODERATE	Asia	27	0.0127901
orf1ab	15324	C	T	c.15059C>T	p.Thr5020Ile	missense_variant	MODERATE	Europe	467	0.0234969
orf1ab	15324	C	T	c.15059C>T	p.Thr5020Ile	missense_variant	MODERATE	Oceania	37	0.0232704
orf1ab	15324	C	T	c.15059C>T	p.Thr5020Ile	missense_variant	MODERATE	South America	5	0.013587
orf1ab	15540	C	T	c.15275C>T	p.Ser5092Leu	missense_variant	MODERATE	Oceania	25	0.0157233
orf1ab	16376	C	T	c.16111C>T	p.Arg5371Cys	missense_variant	MODERATE	Africa	3	0.0140187
orf1ab	16846	G	T	c.16581G>T	p.Val5527Val	synonymous_variant	LOW	Africa	14	0.0654206
orf1ab	17247	T	C	c.16982T>C	p.Val5661Ala	missense_variant	MODERATE	Africa	3	0.0140187
orf1ab	17247	T	C	c.16982T>C	p.Val5661Ala	missense_variant	MODERATE	Europe	704	0.0354214
orf1ab	17247	T	C	c.16982T>C	p.Val5661Ala	missense_variant	MODERATE	North America	76	0.0111355
orf1ab	17247	T	C	c.16982T>C	p.Val5661Ala	missense_variant	MODERATE	Oceania	40	0.0251572
orf1ab	17247	T	C	c.16982T>C	p.Val5661Ala	missense_variant	MODERATE	South America	5	0.013587
orf1ab	17373	C	T	c.17108C>T	p.Pro5703Leu	missense_variant	MODERATE	Asia	29	0.0137376
orf1ab	17470	C	T	c.17205C>T	p.Cys5735Cys	synonymous_variant	LOW	South America	12	0.0326087
orf1ab	17690	C	T	c.17425C>T	p.His5809Tyr	missense_variant	MODERATE	Africa	3	0.0140187
orf1ab	17746	C	T	c.17481C>T	p.Thr5827Thr	synonymous_variant	LOW	Africa	3	0.0140187
orf1ab	17747	C	T	c.17482C>T	p.Leu5828Leu	synonymous_variant	LOW	North America	1279	0.187399
orf1ab	17747	C	T	c.17482C>T	p.Leu5828Leu	synonymous_variant	LOW	Oceania	93	0.0584906
orf1ab	17858	A	G	c.17593A>G	p.Met5865Val	missense_variant	MODERATE	North America	1307	0.191502
orf1ab	17858	A	G	c.17593A>G	p.Met5865Val	missense_variant	MODERATE	Oceania	101	0.063522
orf1ab	18060	C	T	c.17795C>T	p.Ser5932Phe	missense_variant	MODERATE	Asia	22	0.0104216
orf1ab	18060	C	T	c.17795C>T	p.Ser5932Phe	missense_variant	MODERATE	North America	1315	0.192674
orf1ab	18060	C	T	c.17795C>T	p.Ser5932Phe	missense_variant	MODERATE	Oceania	102	0.0641509
orf1ab	18488	T	C	c.18223T>C	p.Tyr6075His	missense_variant	MODERATE	Africa	16	0.0747664
orf1ab	18736	T	C	c.18471T>C	p.Asp6157Asp	synonymous_variant	LOW	North America	195	0.0285714
orf1ab	18736	T	C	c.18471T>C	p.Asp6157Asp	synonymous_variant	LOW	Oceania	47	0.0295597
orf1ab	18877	C	T	c.18612C>T	p.Val6204Val	synonymous_variant	LOW	Africa	4	0.0186916
orf1ab	18877	C	T	c.18612C>T	p.Val6204Val	synonymous_variant	LOW	Asia	199	0.0942681
orf1ab	18877	C	T	c.18612C>T	p.Val6204Val	synonymous_variant	LOW	North America	268	0.0392674
orf1ab	18877	C	T	c.18612C>T	p.Val6204Val	synonymous_variant	LOW	Oceania	17	0.0106918
orf1ab	18877	C	T	c.18612C>T	p.Val6204Val	synonymous_variant	LOW	South America	33	0.0896739
orf1ab	18998	C	T	c.18733C>T	p.His6245Tyr	missense_variant	MODERATE	Asia	31	0.014685
orf1ab	18998	C	T	c.18733C>T	p.His6245Tyr	missense_variant	MODERATE	North America	235	0.0344322
orf1ab	19524	C	T	c.19259C>T	p.Ser6420Leu	missense_variant	MODERATE	Asia	94	0.0445287
orf1ab	19621	A	T	c.19356A>T	p.Arg6452Ser	missense_variant	MODERATE	Africa	4	0.0186916
orf1ab	19684	G	T	c.19419G>T	p.Lys6473Asn	missense_variant	MODERATE	Oceania	46	0.0289308
orf1ab	19839	T	C	c.19574T>C	p.Ile6525Thr	missense_variant	MODERATE	Europe	306	0.0153962
orf1ab	19872	G	T	c.19607G>T	p.Ter6536Leuext*?	stop_lost	HIGH	Africa	8	0.0373832
orf1ab	20134	G	T	c.19869G>T	p.Pro6623Pro	synonymous_variant	LOW	Asia	42	0.0198958
orf1ab	20268	A	G	c.20003A>G	p.Ter6668Trpext*?	stop_lost	HIGH	Europe	1000	0.0503145
orf1ab	20268	A	G	c.20003A>G	p.Ter6668Trpext*?	stop_lost	HIGH	Oceania	62	0.0389937
orf1ab	20268	A	G	c.20003A>G	p.Ter6668Trpext*?	stop_lost	HIGH	South America	49	0.133152
orf1ab	20736	C	T	c.20471C>T	p.Thr6824Ile	missense_variant	MODERATE	Oceania	16	0.0100629
S	21584	T	G	c.22T>G	p.Leu8Val	missense_variant	MODERATE	Asia	30	0.0142113
S	21595	C	T	c.33C>T	p.Val11Val	synonymous_variant	LOW	Africa	3	0.0140187
S	21707	C	T	c.145C>T	p.His49Tyr	missense_variant	MODERATE	Asia	24	0.011369
S	22444	C	A	c.882C>A	p.Asp294Glu	missense_variant	MODERATE	Asia	54	0.0255803
S	22468	G	T	c.906G>T	p.Thr302Thr	synonymous_variant	LOW	Asia	30	0.0142113
S	23403	A	G	c.1841A>G	p.Asp614Gly	missense_variant	MODERATE	Africa	187	0.873832
S	23403	A	G	c.1841A>G	p.Asp614Gly	missense_variant	MODERATE	Asia	760	0.360019
S	23403	A	G	c.1841A>G	p.Asp614Gly	missense_variant	MODERATE	Europe	12654	0.636679
S	23403	A	G	c.1841A>G	p.Asp614Gly	missense_variant	MODERATE	North America	4581	0.671209
S	23403	A	G	c.1841A>G	p.Asp614Gly	missense_variant	MODERATE	Oceania	944	0.593711
S	23403	A	G	c.1841A>G	p.Asp614Gly	missense_variant	MODERATE	South America	306	0.831522
S	23707	C	T	c.2145C>T	p.Pro715Pro	synonymous_variant	LOW	Oceania	19	0.0119497
S	23731	C	T	c.2169C>T	p.Thr723Thr	synonymous_variant	LOW	Africa	18	0.0841121
S	23731	C	T	c.2169C>T	p.Thr723Thr	synonymous_variant	LOW	Europe	823	0.0414088
S	23731	C	T	c.2169C>T	p.Thr723Thr	synonymous_variant	LOW	South America	9	0.0244565
S	23929	C	T	c.2367C>T	p.Tyr789Tyr	synonymous_variant	LOW	Asia	225	0.106585
S	23929	C	T	c.2367C>T	p.Tyr789Tyr	synonymous_variant	LOW	Oceania	52	0.0327044
S	24034	C	T	c.2472C>T	p.Asn824Asn	synonymous_variant	LOW	Asia	22	0.0104216
S	24034	C	T	c.2472C>T	p.Asn824Asn	synonymous_variant	LOW	North America	199	0.0291575
S	24034	C	T	c.2472C>T	p.Asn824Asn	synonymous_variant	LOW	Oceania	48	0.0301887
S	24047	G	A	c.2485G>A	p.Ala829Thr	missense_variant	MODERATE	Asia	41	0.0194221
S	24368	G	T	c.2806G>T	p.Asp936Tyr	missense_variant	MODERATE	Europe	215	0.0108176
S	24370	C	T	c.2808C>T	p.Asp936Asp	synonymous_variant	LOW	Africa	5	0.0233645
S	24694	A	T	c.3132A>T	p.Gly1044Gly	synonymous_variant	LOW	North America	72	0.0105495
S	24694	A	T	c.3132A>T	p.Gly1044Gly	synonymous_variant	LOW	Oceania	59	0.0371069
S	24739	T	C	c.3177T>C	p.Gly1059Gly	synonymous_variant	LOW	Africa	16	0.0747664
S	24933	G	T	c.3371G>T	p.Gly1124Val	missense_variant	MODERATE	Oceania	49	0.0308176
S	25088	G	T	c.3526G>T	p.Val1176Phe	missense_variant	MODERATE	South America	6	0.0163043
S	25350	C	T	c.3788C>T	p.Pro1263Leu	missense_variant	MODERATE	South America	7	0.0190217
ORF3a	25429	G	T	c.37G>T	p.Val13Leu	missense_variant	MODERATE	Europe	717	0.0360755
ORF3a	25563	G	T	c.171G>T	p.Gln57His	missense_variant	MODERATE	Africa	30	0.140187
ORF3a	25563	G	T	c.171G>T	p.Gln57His	missense_variant	MODERATE	Asia	433	0.205116
ORF3a	25563	G	T	c.171G>T	p.Gln57His	missense_variant	MODERATE	Europe	2093	0.105308
ORF3a	25563	G	T	c.171G>T	p.Gln57His	missense_variant	MODERATE	North America	3875	0.567766
ORF3a	25563	G	T	c.171G>T	p.Gln57His	missense_variant	MODERATE	Oceania	356	0.223899
ORF3a	25563	G	T	c.171G>T	p.Gln57His	missense_variant	MODERATE	South America	108	0.293478
ORF3a	25688	C	T	c.296C>T	p.Ala99Val	missense_variant	MODERATE	Africa	4	0.0186916
ORF3a	25979	G	T	c.587G>T	p.Gly196Val	missense_variant	MODERATE	Oceania	108	0.0679245
ORF3a	25979	G	T	c.587G>T	p.Gly196Val	missense_variant	MODERATE	South America	12	0.0326087
ORF3a	26088	C	T	c.696C>T	p.Ile232Ile	synonymous_variant	LOW	South America	16	0.0434783
ORF3a	26094	T	A	c.702T>A	p.Asn234Lys	missense_variant	MODERATE	Oceania	26	0.0163522
ORF3a	26144	G	T	c.752G>T	p.Gly251Val	missense_variant	MODERATE	Africa	7	0.0327103
ORF3a	26144	G	T	c.752G>T	p.Gly251Val	missense_variant	MODERATE	Asia	143	0.0677404
ORF3a	26144	G	T	c.752G>T	p.Gly251Val	missense_variant	MODERATE	Europe	1946	0.0979119
ORF3a	26144	G	T	c.752G>T	p.Gly251Val	missense_variant	MODERATE	North America	135	0.0197802
ORF3a	26144	G	T	c.752G>T	p.Gly251Val	missense_variant	MODERATE	Oceania	145	0.091195
ORF3a	26144	G	T	c.752G>T	p.Gly251Val	missense_variant	MODERATE	South America	14	0.0380435
M	26530	A	G	c.8A>G	p.Asp3Gly	missense_variant	MODERATE	Africa	16	0.0747664
M	26729	T	C	c.207T>C	p.Ala69Ala	synonymous_variant	LOW	North America	197	0.0288645
M	26729	T	C	c.207T>C	p.Ala69Ala	synonymous_variant	LOW	Oceania	34	0.0213836
M	26735	C	T	c.213C>T	p.Tyr71Tyr	synonymous_variant	LOW	Asia	167	0.0791094
M	26864	A	G	c.342A>G	p.Pro114Pro	synonymous_variant	LOW	Oceania	52	0.0327044
M	27046	C	T	c.524C>T	p.Thr175Met	missense_variant	MODERATE	Europe	420	0.0211321
ORF6	27261	G	T	c.60G>T	p.Arg20Ser	missense_variant	MODERATE	Africa	6	0.0280374
ORF6	27299	T	C	c.98T>C	p.Ile33Thr	missense_variant	MODERATE	South America	22	0.0597826
ORF7a	27420	G	T	c.27G>T	p.Leu9Leu	synonymous_variant	LOW	South America	4	0.0108696
ORF7a	27421	A	C	c.28A>C	p.Ile10Leu	missense_variant	MODERATE	South America	4	0.0108696
ORF7a	27635	C	T	c.242C>T	p.Ser81Leu	missense_variant	MODERATE	Oceania	46	0.0289308
ORF7b	27877	G	T	c.122G>T	p.Cys41Phe	missense_variant	MODERATE	Asia	22	0.0104216
ORF8	27915	G	A	c.22G>A	p.Gly8Arg	missense_variant	MODERATE	Africa	4	0.0186916
ORF8	27964	C	T	c.71C>T	p.Ser24Leu	missense_variant	MODERATE	North America	591	0.0865934
ORF8	27964	C	T	c.71C>T	p.Ser24Leu	missense_variant	MODERATE	Oceania	62	0.0389937
ORF8	28077	G	C	c.184G>C	p.Val62Leu	missense_variant	MODERATE	Asia	25	0.0118427
ORF8	28077	G	C	c.184G>C	p.Val62Leu	missense_variant	MODERATE	North America	207	0.0303297
ORF8	28077	G	C	c.184G>C	p.Val62Leu	missense_variant	MODERATE	Oceania	49	0.0308176
ORF8	28144	T	C	c.251T>C	p.Leu84Ser	missense_variant	MODERATE	Africa	15	0.0700935
ORF8	28144	T	C	c.251T>C	p.Leu84Ser	missense_variant	MODERATE	Asia	341	0.161535
ORF8	28144	T	C	c.251T>C	p.Leu84Ser	missense_variant	MODERATE	Europe	325	0.0163522
ORF8	28144	T	C	c.251T>C	p.Leu84Ser	missense_variant	MODERATE	North America	1579	0.231355
ORF8	28144	T	C	c.251T>C	p.Leu84Ser	missense_variant	MODERATE	Oceania	275	0.172956
ORF8	28144	T	C	c.251T>C	p.Leu84Ser	missense_variant	MODERATE	South America	33	0.0896739
ORF8	28167	G	A	c.274G>A	p.Glu92Lys	missense_variant	MODERATE	Africa	3	0.0140187
ORF8	28202	G	T	c.309G>T	p.Ser103Ser	synonymous_variant	LOW	Africa	8	0.0373832
N	28311	C	T	c.38C>T	p.Pro13Leu	missense_variant	MODERATE	Asia	228	0.108006
N	28311	C	T	c.38C>T	p.Pro13Leu	missense_variant	MODERATE	Oceania	154	0.0968553
N	28338	A	G	c.65A>G	p.Asp22Gly	missense_variant	MODERATE	Oceania	24	0.0150943
N	28355	C	G	c.82C>G	p.Gln28Glu	missense_variant	MODERATE	Africa	8	0.0373832
N	28580	G	T	c.307G>T	p.Asp103Tyr	missense_variant	MODERATE	Africa	8	0.0373832
N	28580	G	T	c.307G>T	p.Asp103Tyr	missense_variant	MODERATE	Europe	346	0.0174088
N	28657	C	T	c.384C>T	p.Asp128Asp	synonymous_variant	LOW	Oceania	108	0.0679245
N	28657	C	T	c.384C>T	p.Asp128Asp	synonymous_variant	LOW	South America	12	0.0326087
N	28688	T	C	c.415T>C	p.Leu139Leu	synonymous_variant	LOW	Asia	68	0.0322122
N	28688	T	C	c.415T>C	p.Leu139Leu	synonymous_variant	LOW	Oceania	110	0.0691824
N	28854	C	T	c.581C>T	p.Ser194Leu	missense_variant	MODERATE	Asia	64	0.0303174
N	28854	C	T	c.581C>T	p.Ser194Leu	missense_variant	MODERATE	Europe	350	0.0176101
N	28863	C	T	c.590C>T	p.Ser197Leu	missense_variant	MODERATE	Oceania	106	0.0666667
N	28863	C	T	c.590C>T	p.Ser197Leu	missense_variant	MODERATE	South America	13	0.0353261
N	28878	G	A	c.605G>A	p.Ser202Asn	missense_variant	MODERATE	Africa	14	0.0654206
N	28878	G	A	c.605G>A	p.Ser202Asn	missense_variant	MODERATE	Asia	42	0.0198958
N	28881	G	A	c.608G>A	p.Arg203Lys	missense_variant	MODERATE	Africa	29	0.135514
N	28881	G	A	c.608G>A	p.Arg203Lys	missense_variant	MODERATE	Asia	171	0.0810043
N	28881	G	A	c.608G>A	p.Arg203Lys	missense_variant	MODERATE	Europe	5888	0.296252
N	28881	G	A	c.608G>A	p.Arg203Lys	missense_variant	MODERATE	North America	232	0.0339927
N	28881	G	A	c.608G>A	p.Arg203Lys	missense_variant	MODERATE	Oceania	213	0.133962
N	28881	G	A	c.608G>A	p.Arg203Lys	missense_variant	MODERATE	South America	106	0.288043
N	28882	G	A	c.609G>A	p.Arg203Arg	synonymous_variant	LOW	Africa	29	0.135514
N	28882	G	A	c.609G>A	p.Arg203Arg	synonymous_variant	LOW	Asia	171	0.0810043
N	28882	G	A	c.609G>A	p.Arg203Arg	synonymous_variant	LOW	Europe	5879	0.295799
N	28882	G	A	c.609G>A	p.Arg203Arg	synonymous_variant	LOW	North America	229	0.0335531
N	28882	G	A	c.609G>A	p.Arg203Arg	synonymous_variant	LOW	Oceania	213	0.133962
N	28882	G	A	c.609G>A	p.Arg203Arg	synonymous_variant	LOW	South America	105	0.285326
N	28883	G	C	c.610G>C	p.Gly204Arg	missense_variant	MODERATE	Africa	29	0.135514
N	28883	G	C	c.610G>C	p.Gly204Arg	missense_variant	MODERATE	Asia	172	0.081478
N	28883	G	C	c.610G>C	p.Gly204Arg	missense_variant	MODERATE	Europe	5873	0.295497
N	28883	G	C	c.610G>C	p.Gly204Arg	missense_variant	MODERATE	North America	230	0.0336996
N	28883	G	C	c.610G>C	p.Gly204Arg	missense_variant	MODERATE	Oceania	213	0.133962
N	28883	G	C	c.610G>C	p.Gly204Arg	missense_variant	MODERATE	South America	105	0.285326
N	28896	C	G	c.623C>G	p.Ala208Gly	missense_variant	MODERATE	North America	95	0.0139194
N	29095	C	T	c.822C>T	p.Phe274Phe	synonymous_variant	LOW	Asia	39	0.0184747
N	29148	T	C	c.875T>C	p.Ile292Thr	missense_variant	MODERATE	South America	31	0.0842391
N	29353	C	T	c.1080C>T	p.Tyr360Tyr	synonymous_variant	LOW	Oceania	96	0.0603774
N	29374	G	A	c.1101G>A	p.Glu367Glu	synonymous_variant	LOW	Oceania	32	0.0201258
N	29398	G	T	c.1125G>T	p.Lys375Asn	missense_variant	MODERATE	South America	6	0.0163043
N-ORF10	29540	G	A	n.29540G>A		intergenic_region	MODIFIER	Asia	33	0.0156324
N-ORF10	29540	G	A	n.29540G>A		intergenic_region	MODIFIER	North America	237	0.0347253
N-ORF10	29553	G	A	n.29553G>A		intergenic_region	MODIFIER	North America	331	0.0484982
ORF10-CHR_END	29700	A	G	n.29700A>G		intergenic_region	MODIFIER	North America	192	0.0281319
ORF10-CHR_END	29700	A	G	n.29700A>G		intergenic_region	MODIFIER	Oceania	43	0.027044
ORF10-CHR_END	29711	G	T	n.29711G>T		intergenic_region	MODIFIER	North America	155	0.0227106
ORF10-CHR_END	29734	G	C	n.29734G>C		intergenic_region	MODIFIER	South America	4	0.0108696
ORF10-CHR_END	29742	G	A	n.29742G>A		intergenic_region	MODIFIER	Africa	13	0.0607477
ORF10-CHR_END	29742	G	A	n.29742G>A		intergenic_region	MODIFIER	Asia	122	0.0577925
ORF10-CHR_END	29742	G	A	n.29742G>A		intergenic_region	MODIFIER	North America	83	0.0121612
ORF10-CHR_END	29742	G	A	n.29742G>A		intergenic_region	MODIFIER	Oceania	84	0.0528302
ORF10-CHR_END	29870	C	A	n.29870C>A		intergenic_region	MODIFIER	North America	79	0.0115751

## Sheet: Table S4
Table S4: Mutations with a non-synonymous effect found in the receptor-binding domain (RBD) of the spike protein
Gene	Reference Allele	Alternative Allele	Nucleotidic Change	Amino Acid Change	Mutation type	Impact of mutation	Geographical area	Number of mutations in each geographic area	Mutation frequencies per geographic area
S	C	T	c.989C>T	p.Pro330Leu	missense_variant	MODERATE	Europe	1	5.03145e-05
S	G	A	c.1016G>A	p.Gly339Asp	missense_variant	MODERATE	Europe	1	5.03145e-05
S	G	T	c.1030G>T	p.Ala344Ser	missense_variant	MODERATE	Asia	2	0.000947418
S	A	G	c.1060A>G	p.Asn354Asp	missense_variant	MODERATE	Asia	2	0.000947418
S	G	T	c.1068G>T	p.Lys356Asn	missense_variant	MODERATE	Europe	1	5.03145e-05
S	G	A	c.1076G>A	p.Ser359Asn	missense_variant	MODERATE	Asia	1	0.000473709
S	G	T	c.1090G>T	p.Asp364Tyr	missense_variant	MODERATE	Asia	1	0.000473709
S	G	T	c.1099G>T	p.Val367Phe	missense_variant	MODERATE	Asia	5	0.00236855
S	G	T	c.1099G>T	p.Val367Phe	missense_variant	MODERATE	Europe	11	0.000553459
S	G	T	c.1099G>T	p.Val367Phe	missense_variant	MODERATE	North America	2	0.00029304
S	T	C	c.1129T>C	p.Phe377Leu	missense_variant	MODERATE	Europe	3	0.000150943
S	C	T	c.1151C>T	p.Pro384Leu	missense_variant	MODERATE	Africa	1	0.0046729
S	A	G	c.1153A>G	p.Thr385Ala	missense_variant	MODERATE	North America	2	0.00029304
S	T	G	c.1195T>G	p.Ser399Ala	missense_variant	MODERATE	Asia	2	0.000947418
S	A	G	c.1204A>G	p.Ile402Val	missense_variant	MODERATE	Africa	1	0.0046729
S	T	G	c.1220T>G	p.Val407Gly	missense_variant	MODERATE	Asia	1	0.000473709
S	G	T	c.1223G>T	p.Arg408Ile	missense_variant	MODERATE	Europe	1	5.03145e-05
S	A	G	c.1228A>G	p.Ile410Val	missense_variant	MODERATE	Asia	1	0.000473709
S	A	G	c.1302A>G	p.Ile434Met	missense_variant	MODERATE	South America	1	0.00271739
S	G	T	c.1303G>T	p.Ala435Ser	missense_variant	MODERATE	Europe	1	5.03145e-05
S	C	A	c.1317C>A	p.Asn439Lys	missense_variant	MODERATE	Europe	80	0.00402516
S	T	G	c.1320T>G	p.Asn440Lys	missense_variant	MODERATE	Europe	1	5.03145e-05
S	G	T	c.1337G>T	p.Gly446Val	missense_variant	MODERATE	Oceania	3	0.00188679
S	T	G	c.1350T>G	p.Asn450Lys	missense_variant	MODERATE	North America	1	0.00014652
S	C	A	c.1376C>A	p.Ser459Tyr	missense_variant	MODERATE	Africa	1	0.0046729
S	A	C	c.1379A>C	p.Asn460Thr	missense_variant	MODERATE	North America	1	0.00014652
S	G	A	c.1426G>A	p.Gly476Ser	missense_variant	MODERATE	North America	9	0.00131868
S	G	A	c.1430G>A	p.Ser477Asn	missense_variant	MODERATE	Europe	22	0.00110692
S	C	A	c.1431C>A	p.Ser477Arg	missense_variant	MODERATE	Europe	1	5.03145e-05
S	C	T	c.1433C>T	p.Thr478Ile	missense_variant	MODERATE	Europe	47	0.00236478
S	T	C	c.1448T>C	p.Val483Ala	missense_variant	MODERATE	North America	29	0.00424908
S	C	T	c.1472C>T	p.Pro491Leu	missense_variant	MODERATE	Asia	1	0.000473709
S	C	T	c.1472C>T	p.Pro491Leu	missense_variant	MODERATE	Oceania	1	0.000628931
S	G	T	c.1546G>T	p.Glu516*	stop_gained	HIGH	Asia	1	0.000473709
S	T	A	c.1557T>A	p.His519Gln	missense_variant	MODERATE	Asia	1	0.000473709
S	G	T	c.1558G>T	p.Ala520Ser	missense_variant	MODERATE	North America	8	0.00117216
S	C	G	c.1562C>G	p.Pro521Arg	missense_variant	MODERATE	Europe	2	0.000100629
S	G	T	c.1564G>T	p.Ala522Ser	missense_variant	MODERATE	Oceania	2	0.00125786
S	G	C	c.1587G>C	p.Lys529Asn	missense_variant	MODERATE	Asia	1	0.000473709

## Sheet: Table S5
Table S5: Pairwise distances between countries based on their mutation frequencies using the Jaccard index
Country 1	Country 2	Jaccard distance
Algeria	Argentina	0.909091
Algeria	Australia	0.982379
Algeria	Austria	0.923077
Algeria	Bangladesh	0.861111
Algeria	Belgium	0.917647
Algeria	Brazil	0.945455
Algeria	Brunei	1
Algeria	Canada	0.927711
Algeria	Chile	0.962025
Algeria	China	0.978947
Algeria	Colombia	0.877551
Algeria	Croatia	0.777778
Algeria	Czech Republic	0.8125
Algeria	Denmark	0.933962
Algeria	Ecuador	0.938776
Algeria	Egypt	0.705882
Algeria	Finland	0.884615
Algeria	France	0.944828
Algeria	Gambia	0.791667
Algeria	Georgia	0.8125
Algeria	Germany	0.922078
Algeria	Ghana	0.898305
Algeria	Greece	0.898305
Algeria	Guam	0.947368
Algeria	Hong Kong	0.935484
Algeria	Hungary	0.904762
Algeria	Iceland	0.9375
Algeria	India	0.969298
Algeria	Indonesia	0.761905
Algeria	Iran	1
Algeria	Ireland	0.777778
Algeria	Israel	0.877193
Algeria	Italy	0.923077
Algeria	Jamaica	0.793103
Algeria	Japan	0.903846
Algeria	Jordan	0.8125
Algeria	Kazakhstan	0.888889
[truncated: 6,125 more rows]

## Sheet: Table S6
Table S6: Comparison of siRNA target sequences in the SARS-CoV-2 genome predicted by Chen et al., 2020 with their mutations found in the 30,983 sequences of our study
[truncated: 33 more rows]
